# Supplementary material for: Transplantation of the LRP1high subpopulation of human umbilical cord-derived mesenchymal stem cells improves ovarian function in mice with premature ovarian failure and aged mice
Source: Stem Cell Res Ther. 2024 Mar 5;15:64. doi: 10.1186/s13287-024-03660-0 (PMC10913679; doi:10.1186/s13287-024-03660-0)
Supplement: Supplementary file 2 — Additional file 2. Table S1. Marker of cell subtypes (Related to Fig. 1). [file 13287_2024_3660_MOESM2_ESM.xlsx]

## Sheet: Table S1
	Table S1. Marker of cell subtypes.
	Gene Symbol	Cell Name	PMID
	ENG	Mesenchymal stem cell (MSC)	29108631, 24662208, 27141940, 21925144, 26244156, 23560527, 26339985
	ITGB1	Mesenchymal stem cell (MSC)	24662208, 21925144, 26339985
	CD34	Mesenchymal stem cell (MSC)	19755028, 29108631, 25181353, 24662208, 28830992, 29167569, 21925144, 25532425, 26244156, 23560527, 25976739
	CD44	Mesenchymal stem cell (MSC)	24662208, 21925144, 26244156
	NT5E	Mesenchymal stem cell (MSC)	24662208, 21925144, 23560527
	MCAM	Mesenchymal stem cell (MSC)	27141940
	PECAM1	Mesenchymal stem cell (MSC)	26148001, 21925144, 23560527
	FZD9	Mesenchymal stem cell (MSC)	20658518
	THY1	Mesenchymal stem cell (MSC)	29108631, 26244156, 23560527
	CD14	Mesenchymal stem cell (MSC)	28830992, 23560527
	AARS2	Multilymphoid progenitor cell (MPC)	29167569
	AARSD1	Multilymphoid progenitor cell (MPC)	29167569
	ABCA7	Multilymphoid progenitor cell (MPC)	29167569
	ABCA9	Multilymphoid progenitor cell (MPC)	29167569
	ABCG2	Multilymphoid progenitor cell (MPC)	29167569
	ACAP1	Multilymphoid progenitor cell (MPC)	29167569
	ACIN1	Multilymphoid progenitor cell (MPC)	29167569
	ADAMTS6	Multilymphoid progenitor cell (MPC)	29167569
	ADAP1	Multilymphoid progenitor cell (MPC)	29167569
	ADGRL1	Multilymphoid progenitor cell (MPC)	29167569
	AES	Multilymphoid progenitor cell (MPC)	29167569
	AFF1	Multilymphoid progenitor cell (MPC)	29167569
	AFF3	Multilymphoid progenitor cell (MPC)	29167569
	AGAP6	Multilymphoid progenitor cell (MPC)	29167569
	AGER	Multilymphoid progenitor cell (MPC)	29167569
	AKAP17A	Multilymphoid progenitor cell (MPC)	29167569
	AKAP7	Multilymphoid progenitor cell (MPC)	29167569
	AKAP8	Multilymphoid progenitor cell (MPC)	29167569
	AMN1	Multilymphoid progenitor cell (MPC)	29167569
	AMPD2	Multilymphoid progenitor cell (MPC)	29167569
	AMPH	Multilymphoid progenitor cell (MPC)	29167569
	ANKHD1-EIF4EBP3	Multilymphoid progenitor cell (MPC)	29167569
	ANKRD11	Multilymphoid progenitor cell (MPC)	29167569
	ANKRD13D	Multilymphoid progenitor cell (MPC)	29167569
	ANKS3	Multilymphoid progenitor cell (MPC)	29167569
	AP2A2	Multilymphoid progenitor cell (MPC)	29167569
	ARHGAP24	Multilymphoid progenitor cell (MPC)	29167569
	ARHGAP4	Multilymphoid progenitor cell (MPC)	29167569
	ARHGAP9	Multilymphoid progenitor cell (MPC)	29167569
	ARHGEF1	Multilymphoid progenitor cell (MPC)	29167569
	ARHGEF2	Multilymphoid progenitor cell (MPC)	29167569
	ARHGEF7	Multilymphoid progenitor cell (MPC)	29167569
	ARID5B	Multilymphoid progenitor cell (MPC)	29167569
	ARNT2	Multilymphoid progenitor cell (MPC)	29167569
	ARRB2	Multilymphoid progenitor cell (MPC)	29167569
	ATAD3B	Multilymphoid progenitor cell (MPC)	29167569
	ATF7IP2	Multilymphoid progenitor cell (MPC)	29167569
	ATM	Multilymphoid progenitor cell (MPC)	29167569
	ATN1	Multilymphoid progenitor cell (MPC)	29167569
	ATP10A	Multilymphoid progenitor cell (MPC)	29167569
	ATP9A	Multilymphoid progenitor cell (MPC)	29167569
	AUTS2	Multilymphoid progenitor cell (MPC)	29167569
	AVIL	Multilymphoid progenitor cell (MPC)	29167569
	BASP1	Multilymphoid progenitor cell (MPC)	29167569
	BCAS4	Multilymphoid progenitor cell (MPC)	29167569
	BCL2A1	Multilymphoid progenitor cell (MPC)	29167569
	BCL6	Multilymphoid progenitor cell (MPC)	29167569
	BDP1	Multilymphoid progenitor cell (MPC)	29167569
	BMF	Multilymphoid progenitor cell (MPC)	29167569
	BRF1	Multilymphoid progenitor cell (MPC)	29167569
	BTG1	Multilymphoid progenitor cell (MPC)	29167569
	BTN2A1	Multilymphoid progenitor cell (MPC)	29167569
	BTN3A1	Multilymphoid progenitor cell (MPC)	29167569
	C15orf39	Multilymphoid progenitor cell (MPC)	29167569
	C16orf74	Multilymphoid progenitor cell (MPC)	29167569
	C19orf66	Multilymphoid progenitor cell (MPC)	29167569
	C2CD2L	Multilymphoid progenitor cell (MPC)	29167569
	C5AR1	Multilymphoid progenitor cell (MPC)	29167569
	C6orf48	Multilymphoid progenitor cell (MPC)	29167569
	C6orf99	Multilymphoid progenitor cell (MPC)	29167569
	CABLES2	Multilymphoid progenitor cell (MPC)	29167569
	CACNA1C	Multilymphoid progenitor cell (MPC)	29167569
	CAMK2G	Multilymphoid progenitor cell (MPC)	29167569
	CAMK4	Multilymphoid progenitor cell (MPC)	29167569
	CASZ1	Multilymphoid progenitor cell (MPC)	29167569
	CAV1	Multilymphoid progenitor cell (MPC)	29167569
	CBX4	Multilymphoid progenitor cell (MPC)	29167569
	CBX7	Multilymphoid progenitor cell (MPC)	29167569
	CCDC6	Multilymphoid progenitor cell (MPC)	29167569
	CCDC85C	Multilymphoid progenitor cell (MPC)	29167569
	CCDC88B	Multilymphoid progenitor cell (MPC)	29167569
	CCDC92	Multilymphoid progenitor cell (MPC)	29167569
	CCHCR1	Multilymphoid progenitor cell (MPC)	29167569
	CCZ1	Multilymphoid progenitor cell (MPC)	29167569
	CD37	Multilymphoid progenitor cell (MPC)	29167569
	CD79A	Multilymphoid progenitor cell (MPC)	29167569
	CDKN2D	Multilymphoid progenitor cell (MPC)	29167569
	CDYL	Multilymphoid progenitor cell (MPC)	29167569
	CELF1	Multilymphoid progenitor cell (MPC)	29167569
	CHD3	Multilymphoid progenitor cell (MPC)	29167569
	CHRM3	Multilymphoid progenitor cell (MPC)	29167569
	CIR1	Multilymphoid progenitor cell (MPC)	29167569
	CIRBP	Multilymphoid progenitor cell (MPC)	29167569
	CLEC4A	Multilymphoid progenitor cell (MPC)	29167569
	CLN3	Multilymphoid progenitor cell (MPC)	29167569
	CMC2	Multilymphoid progenitor cell (MPC)	29167569
	CMIP	Multilymphoid progenitor cell (MPC)	29167569
	CMPK2	Multilymphoid progenitor cell (MPC)	29167569
	CMYA5	Multilymphoid progenitor cell (MPC)	29167569
	CNOT1	Multilymphoid progenitor cell (MPC)	29167569
	CNTNAP1	Multilymphoid progenitor cell (MPC)	29167569
	COL24A1	Multilymphoid progenitor cell (MPC)	29167569
	COTL1	Multilymphoid progenitor cell (MPC)	29167569
	CREG2	Multilymphoid progenitor cell (MPC)	29167569
	CRELD2	Multilymphoid progenitor cell (MPC)	29167569
	CROCC	Multilymphoid progenitor cell (MPC)	29167569
	CRY2	Multilymphoid progenitor cell (MPC)	29167569
	CSNK1E	Multilymphoid progenitor cell (MPC)	29167569
	CSNK1G2	Multilymphoid progenitor cell (MPC)	29167569
	CSRNP1	Multilymphoid progenitor cell (MPC)	29167569
	CTSD	Multilymphoid progenitor cell (MPC)	29167569
	CUBN	Multilymphoid progenitor cell (MPC)	29167569
	CUTA	Multilymphoid progenitor cell (MPC)	29167569
	CXCL16	Multilymphoid progenitor cell (MPC)	29167569
	CXXC5	Multilymphoid progenitor cell (MPC)	29167569
	CYFIP2	Multilymphoid progenitor cell (MPC)	29167569
	DDAH2	Multilymphoid progenitor cell (MPC)	29167569
	DDX23	Multilymphoid progenitor cell (MPC)	29167569
	DGKA	Multilymphoid progenitor cell (MPC)	29167569
	DGKD	Multilymphoid progenitor cell (MPC)	29167569
	DGKQ	Multilymphoid progenitor cell (MPC)	29167569
	DHX30	Multilymphoid progenitor cell (MPC)	29167569
	DHX8	Multilymphoid progenitor cell (MPC)	29167569
	DIP2B	Multilymphoid progenitor cell (MPC)	29167569
	DNAL1	Multilymphoid progenitor cell (MPC)	29167569
	DNASE1	Multilymphoid progenitor cell (MPC)	29167569
	DNASE2	Multilymphoid progenitor cell (MPC)	29167569
	DNHD1	Multilymphoid progenitor cell (MPC)	29167569
	DNM1	Multilymphoid progenitor cell (MPC)	29167569
	DOK2	Multilymphoid progenitor cell (MPC)	29167569
	DPF1	Multilymphoid progenitor cell (MPC)	29167569
	DPP9	Multilymphoid progenitor cell (MPC)	29167569
	DTX3	Multilymphoid progenitor cell (MPC)	29167569
	DUSP1	Multilymphoid progenitor cell (MPC)	29167569
	DUSP2	Multilymphoid progenitor cell (MPC)	29167569
	DUSP22	Multilymphoid progenitor cell (MPC)	29167569
	DUSP4	Multilymphoid progenitor cell (MPC)	29167569
	DVL1	Multilymphoid progenitor cell (MPC)	29167569
	DYNLL2	Multilymphoid progenitor cell (MPC)	29167569
	DYRK2	Multilymphoid progenitor cell (MPC)	29167569
	EFNB2	Multilymphoid progenitor cell (MPC)	29167569
	EFR3B	Multilymphoid progenitor cell (MPC)	29167569
	EGLN2	Multilymphoid progenitor cell (MPC)	29167569
	EIF4A1	Multilymphoid progenitor cell (MPC)	29167569
	ELK1	Multilymphoid progenitor cell (MPC)	29167569
	ELP5	Multilymphoid progenitor cell (MPC)	29167569
	EMC8	Multilymphoid progenitor cell (MPC)	29167569
	EVL	Multilymphoid progenitor cell (MPC)	29167569
	EXT1	Multilymphoid progenitor cell (MPC)	29167569
	EZH1	Multilymphoid progenitor cell (MPC)	29167569
	FAM129C	Multilymphoid progenitor cell (MPC)	29167569
	FAM219A	Multilymphoid progenitor cell (MPC)	29167569
	FAM222B	Multilymphoid progenitor cell (MPC)	29167569
	FAM69A	Multilymphoid progenitor cell (MPC)	29167569
	FAM83D	Multilymphoid progenitor cell (MPC)	29167569
	FAM83G	Multilymphoid progenitor cell (MPC)	29167569
	FBRS	Multilymphoid progenitor cell (MPC)	29167569
	FBRSL1	Multilymphoid progenitor cell (MPC)	29167569
	FBXO38	Multilymphoid progenitor cell (MPC)	29167569
	FCHSD2	Multilymphoid progenitor cell (MPC)	29167569
	FLYWCH1	Multilymphoid progenitor cell (MPC)	29167569
	FMN1	Multilymphoid progenitor cell (MPC)	29167569
	FMNL1	Multilymphoid progenitor cell (MPC)	29167569
	FMNL3	Multilymphoid progenitor cell (MPC)	29167569
	FOSB	Multilymphoid progenitor cell (MPC)	29167569
	FOXN3	Multilymphoid progenitor cell (MPC)	29167569
	FPGT-TNNI3K	Multilymphoid progenitor cell (MPC)	29167569
	FURIN	Multilymphoid progenitor cell (MPC)	29167569
	FZD8	Multilymphoid progenitor cell (MPC)	29167569
	GALNT2	Multilymphoid progenitor cell (MPC)	29167569
	GALNT6	Multilymphoid progenitor cell (MPC)	29167569
	GCA	Multilymphoid progenitor cell (MPC)	29167569
	GFOD1	Multilymphoid progenitor cell (MPC)	29167569
	GNA12	Multilymphoid progenitor cell (MPC)	29167569
	GNAI2	Multilymphoid progenitor cell (MPC)	29167569
	GNPTAB	Multilymphoid progenitor cell (MPC)	29167569
	GOLGA2	Multilymphoid progenitor cell (MPC)	29167569
	GON4L	Multilymphoid progenitor cell (MPC)	29167569
	GSDMB	Multilymphoid progenitor cell (MPC)	29167569
	GSTP1	Multilymphoid progenitor cell (MPC)	29167569
	HECW2	Multilymphoid progenitor cell (MPC)	29167569
	HERPUD1	Multilymphoid progenitor cell (MPC)	29167569
	HES1	Multilymphoid progenitor cell (MPC)	29167569
	HIC1	Multilymphoid progenitor cell (MPC)	29167569
	HIST1H2BK	Multilymphoid progenitor cell (MPC)	29167569
	HIST1H4C	Multilymphoid progenitor cell (MPC)	29167569
	HIST1H4I	Multilymphoid progenitor cell (MPC)	29167569
	HIVEP1	Multilymphoid progenitor cell (MPC)	29167569
	HIVEP3	Multilymphoid progenitor cell (MPC)	29167569
	HLA-B	Multilymphoid progenitor cell (MPC)	29167569
	HMGCS1	Multilymphoid progenitor cell (MPC)	29167569
	HNRNPUL1	Multilymphoid progenitor cell (MPC)	29167569
	HOXA3	Multilymphoid progenitor cell (MPC)	29167569
	HOXA5	Multilymphoid progenitor cell (MPC)	29167569
	HVCN1	Multilymphoid progenitor cell (MPC)	29167569
	ICAM1	Multilymphoid progenitor cell (MPC)	28830992, 29167569
	ID2	Multilymphoid progenitor cell (MPC)	29167569
	IER2	Multilymphoid progenitor cell (MPC)	29167569
	IER5	Multilymphoid progenitor cell (MPC)	29167569
	IFFO2	Multilymphoid progenitor cell (MPC)	29167569
	IFI44L	Multilymphoid progenitor cell (MPC)	29167569
	IFNGR2	Multilymphoid progenitor cell (MPC)	29167569
	IGF1R	Multilymphoid progenitor cell (MPC)	29167569
	IGF2R	Multilymphoid progenitor cell (MPC)	29167569
	IGFBP6	Multilymphoid progenitor cell (MPC)	29167569
	IL17RA	Multilymphoid progenitor cell (MPC)	29167569
	IL1R2	Multilymphoid progenitor cell (MPC)	29167569
	IL23A	Multilymphoid progenitor cell (MPC)	29167569
	IL24	Multilymphoid progenitor cell (MPC)	29167569
	IL7R	Multilymphoid progenitor cell (MPC)	29167569
	INO80	Multilymphoid progenitor cell (MPC)	29167569
	INPP5K	Multilymphoid progenitor cell (MPC)	29167569
	IQGAP2	Multilymphoid progenitor cell (MPC)	29167569
	ITGB2	Multilymphoid progenitor cell (MPC)	29167569
	ITPKB	Multilymphoid progenitor cell (MPC)	29167569
	JARID2	Multilymphoid progenitor cell (MPC)	29167569
	JUNB	Multilymphoid progenitor cell (MPC)	29167569
	JUND	Multilymphoid progenitor cell (MPC)	29167569
	KDM2A	Multilymphoid progenitor cell (MPC)	29167569
	KDM2B	Multilymphoid progenitor cell (MPC)	29167569
	KDM7A	Multilymphoid progenitor cell (MPC)	29167569
	KIAA0355	Multilymphoid progenitor cell (MPC)	29167569
	KIAA0556	Multilymphoid progenitor cell (MPC)	29167569
	KIAA1024	Multilymphoid progenitor cell (MPC)	29167569
	KIAA2013	Multilymphoid progenitor cell (MPC)	29167569
	KLF7	Multilymphoid progenitor cell (MPC)	29167569
	KMT2B	Multilymphoid progenitor cell (MPC)	29167569
	LEF1	Multilymphoid progenitor cell (MPC)	29167569
	LIMS2	Multilymphoid progenitor cell (MPC)	29167569
	LMBR1L	Multilymphoid progenitor cell (MPC)	29167569
	LMF2	Multilymphoid progenitor cell (MPC)	29167569
	LMLN	Multilymphoid progenitor cell (MPC)	29167569
	LRCH1	Multilymphoid progenitor cell (MPC)	29167569
	LRRC43	Multilymphoid progenitor cell (MPC)	29167569
	LRRC69	Multilymphoid progenitor cell (MPC)	29167569
	LRRK1	Multilymphoid progenitor cell (MPC)	29167569
	LRWD1	Multilymphoid progenitor cell (MPC)	29167569
	LSM14B	Multilymphoid progenitor cell (MPC)	29167569
	LSM7	Multilymphoid progenitor cell (MPC)	29167569
	LTB	Multilymphoid progenitor cell (MPC)	29167569
	MAF	Multilymphoid progenitor cell (MPC)	29167569
	MAFB	Multilymphoid progenitor cell (MPC)	29167569
	MAGEE1	Multilymphoid progenitor cell (MPC)	29167569
	MAML2	Multilymphoid progenitor cell (MPC)	29167569
	MAN1A2	Multilymphoid progenitor cell (MPC)	29167569
	MAP1A	Multilymphoid progenitor cell (MPC)	29167569
	MAP3K11	Multilymphoid progenitor cell (MPC)	29167569
	MAP3K7CL	Multilymphoid progenitor cell (MPC)	29167569
	MAP4K4	Multilymphoid progenitor cell (MPC)	29167569
	MAPKBP1	Multilymphoid progenitor cell (MPC)	29167569
	MBD6	Multilymphoid progenitor cell (MPC)	29167569
	MDGA2	Multilymphoid progenitor cell (MPC)	29167569
	MED13L	Multilymphoid progenitor cell (MPC)	29167569
	MEF2C	Multilymphoid progenitor cell (MPC)	29167569
	MEX3C	Multilymphoid progenitor cell (MPC)	29167569
	MGRN1	Multilymphoid progenitor cell (MPC)	29167569
	MIDN	Multilymphoid progenitor cell (MPC)	29167569
	MKNK1	Multilymphoid progenitor cell (MPC)	29167569
	MLLT6	Multilymphoid progenitor cell (MPC)	29167569
	MLXIP	Multilymphoid progenitor cell (MPC)	29167569
	MN1	Multilymphoid progenitor cell (MPC)	29167569
	MNT	Multilymphoid progenitor cell (MPC)	29167569
	MOB3A	Multilymphoid progenitor cell (MPC)	29167569
	MOK	Multilymphoid progenitor cell (MPC)	29167569
	MPHOSPH8	Multilymphoid progenitor cell (MPC)	29167569
	MPRIP	Multilymphoid progenitor cell (MPC)	29167569
	MREG	Multilymphoid progenitor cell (MPC)	29167569
	MRPL55	Multilymphoid progenitor cell (MPC)	29167569
	MRPS24	Multilymphoid progenitor cell (MPC)	29167569
	MSL1	Multilymphoid progenitor cell (MPC)	29167569
	MTURN	Multilymphoid progenitor cell (MPC)	29167569
	MVD	Multilymphoid progenitor cell (MPC)	29167569
	MVK	Multilymphoid progenitor cell (MPC)	29167569
	MYO9B	Multilymphoid progenitor cell (MPC)	29167569
	MYPOP	Multilymphoid progenitor cell (MPC)	29167569
	NAA60	Multilymphoid progenitor cell (MPC)	29167569
	NATD1	Multilymphoid progenitor cell (MPC)	29167569
	NEDD9	Multilymphoid progenitor cell (MPC)	29167569
	NEGR1	Multilymphoid progenitor cell (MPC)	29167569
	NEIL1	Multilymphoid progenitor cell (MPC)	29167569
	NFATC2	Multilymphoid progenitor cell (MPC)	29167569
	NFKBIA	Multilymphoid progenitor cell (MPC)	29167569
	NHLRC3	Multilymphoid progenitor cell (MPC)	29167569
	NKIRAS1	Multilymphoid progenitor cell (MPC)	29167569
	NLRP1	Multilymphoid progenitor cell (MPC)	29167569
	NOTCH1	Multilymphoid progenitor cell (MPC)	29167569
	NR3C1	Multilymphoid progenitor cell (MPC)	29167569
	NRCAM	Multilymphoid progenitor cell (MPC)	29167569
	NRDE2	Multilymphoid progenitor cell (MPC)	29167569
	NSUN2	Multilymphoid progenitor cell (MPC)	29167569
	NUAK2	Multilymphoid progenitor cell (MPC)	29167569
	NYNRIN	Multilymphoid progenitor cell (MPC)	29167569
	OCEL1	Multilymphoid progenitor cell (MPC)	29167569
	OCIAD2	Multilymphoid progenitor cell (MPC)	29167569
	OVGP1	Multilymphoid progenitor cell (MPC)	29167569
	PAFAH2	Multilymphoid progenitor cell (MPC)	29167569
	PAG1	Multilymphoid progenitor cell (MPC)	29167569
	PAK1	Multilymphoid progenitor cell (MPC)	29167569
	PALB2	Multilymphoid progenitor cell (MPC)	29167569
	PALLD	Multilymphoid progenitor cell (MPC)	29167569
	PANX2	Multilymphoid progenitor cell (MPC)	29167569
	PAQR6	Multilymphoid progenitor cell (MPC)	29167569
	PBXIP1	Multilymphoid progenitor cell (MPC)	29167569
	PCDH9	Multilymphoid progenitor cell (MPC)	29167569
	PCSK5	Multilymphoid progenitor cell (MPC)	29167569
	PDE7A	Multilymphoid progenitor cell (MPC)	29167569
	PER1	Multilymphoid progenitor cell (MPC)	29167569
	PET100	Multilymphoid progenitor cell (MPC)	29167569
	PFDN5	Multilymphoid progenitor cell (MPC)	29167569
	PHKA2	Multilymphoid progenitor cell (MPC)	29167569
	PI4KA	Multilymphoid progenitor cell (MPC)	29167569
	PIEZO1	Multilymphoid progenitor cell (MPC)	29167569
	PIK3C2B	Multilymphoid progenitor cell (MPC)	29167569
	PIK3R1	Multilymphoid progenitor cell (MPC)	29167569
	PILRB	Multilymphoid progenitor cell (MPC)	29167569
	PIM2	Multilymphoid progenitor cell (MPC)	29167569
	PIM3	Multilymphoid progenitor cell (MPC)	29167569
	PIP5KL1	Multilymphoid progenitor cell (MPC)	29167569
	PITHD1	Multilymphoid progenitor cell (MPC)	29167569
	PLA2G6	Multilymphoid progenitor cell (MPC)	29167569
	PLEKHA2	Multilymphoid progenitor cell (MPC)	29167569
	PLEKHO1	Multilymphoid progenitor cell (MPC)	29167569
	PLLP	Multilymphoid progenitor cell (MPC)	29167569
	PLXND1	Multilymphoid progenitor cell (MPC)	29167569
	POLR2J3	Multilymphoid progenitor cell (MPC)	29167569
	POMT1	Multilymphoid progenitor cell (MPC)	29167569
	POU2F2	Multilymphoid progenitor cell (MPC)	29167569
	PPP1R10	Multilymphoid progenitor cell (MPC)	29167569
	PPP1R12C	Multilymphoid progenitor cell (MPC)	29167569
	PPP1R13L	Multilymphoid progenitor cell (MPC)	29167569
	PRKACA	Multilymphoid progenitor cell (MPC)	29167569
	PRKD2	Multilymphoid progenitor cell (MPC)	29167569
	PRKRIP1	Multilymphoid progenitor cell (MPC)	29167569
	PRMT6	Multilymphoid progenitor cell (MPC)	29167569
	PTGER4	Multilymphoid progenitor cell (MPC)	29167569
	RAB31	Multilymphoid progenitor cell (MPC)	29167569
	RAB33A	Multilymphoid progenitor cell (MPC)	29167569
	RAB4B	Multilymphoid progenitor cell (MPC)	29167569
	RANBP10	Multilymphoid progenitor cell (MPC)	29167569
	RAPGEF1	Multilymphoid progenitor cell (MPC)	29167569
	RASAL3	Multilymphoid progenitor cell (MPC)	29167569
	RASSF5	Multilymphoid progenitor cell (MPC)	29167569
	RBM17	Multilymphoid progenitor cell (MPC)	29167569
	RBM38	Multilymphoid progenitor cell (MPC)	29167569
	RBPMS	Multilymphoid progenitor cell (MPC)	29167569
	RELB	Multilymphoid progenitor cell (MPC)	29167569
	RERE	Multilymphoid progenitor cell (MPC)	29167569
	RFC1	Multilymphoid progenitor cell (MPC)	29167569
	RHOT2	Multilymphoid progenitor cell (MPC)	29167569
	RHPN1	Multilymphoid progenitor cell (MPC)	29167569
	RNASET2	Multilymphoid progenitor cell (MPC)	29167569
	RNF220	Multilymphoid progenitor cell (MPC)	29167569
	RPAIN	Multilymphoid progenitor cell (MPC)	29167569
	RPS27	Multilymphoid progenitor cell (MPC)	29167569
	RPS6KA2	Multilymphoid progenitor cell (MPC)	29167569
	RRAGC	Multilymphoid progenitor cell (MPC)	29167569
	RSPH4A	Multilymphoid progenitor cell (MPC)	29167569
	RSRC1	Multilymphoid progenitor cell (MPC)	29167569
	RWDD1	Multilymphoid progenitor cell (MPC)	29167569
	SAT2	Multilymphoid progenitor cell (MPC)	29167569
	SCRG1	Multilymphoid progenitor cell (MPC)	29167569
	SEMA3C	Multilymphoid progenitor cell (MPC)	29167569
	SERPINF1	Multilymphoid progenitor cell (MPC)	29167569
	SETD1B	Multilymphoid progenitor cell (MPC)	29167569
	SGIP1	Multilymphoid progenitor cell (MPC)	29167569
	SIN3B	Multilymphoid progenitor cell (MPC)	29167569
	SIPA1	Multilymphoid progenitor cell (MPC)	29167569
	SIVA1	Multilymphoid progenitor cell (MPC)	29167569
	SLC13A4	Multilymphoid progenitor cell (MPC)	29167569
	SLC15A4	Multilymphoid progenitor cell (MPC)	29167569
	SLC30A5	Multilymphoid progenitor cell (MPC)	29167569
	SLC35E3	Multilymphoid progenitor cell (MPC)	29167569
	SLC38A1	Multilymphoid progenitor cell (MPC)	29167569
	SLC43A2	Multilymphoid progenitor cell (MPC)	29167569
	SLC4A4	Multilymphoid progenitor cell (MPC)	29167569
	SLC7A6	Multilymphoid progenitor cell (MPC)	29167569
	SLC8B1	Multilymphoid progenitor cell (MPC)	29167569
	SLC9A3R1	Multilymphoid progenitor cell (MPC)	29167569
	SLCO5A1	Multilymphoid progenitor cell (MPC)	29167569
	SLITRK5	Multilymphoid progenitor cell (MPC)	29167569
	SMARCA4	Multilymphoid progenitor cell (MPC)	29167569
	SMIM3	Multilymphoid progenitor cell (MPC)	29167569
	SNRNP70	Multilymphoid progenitor cell (MPC)	29167569
	SNX33	Multilymphoid progenitor cell (MPC)	29167569
	SON	Multilymphoid progenitor cell (MPC)	29167569
	SOX11	Multilymphoid progenitor cell (MPC)	29167569
	SOX4	Multilymphoid progenitor cell (MPC)	29167569
	SP110	Multilymphoid progenitor cell (MPC)	29167569
	SPAG5	Multilymphoid progenitor cell (MPC)	29167569
	SPATA21	Multilymphoid progenitor cell (MPC)	29167569
	SPECC1	Multilymphoid progenitor cell (MPC)	29167569
	SPON1	Multilymphoid progenitor cell (MPC)	29167569
	SPRTN	Multilymphoid progenitor cell (MPC)	29167569
	SRSF4	Multilymphoid progenitor cell (MPC)	29167569
	SSBP3	Multilymphoid progenitor cell (MPC)	29167569
	SSH2	Multilymphoid progenitor cell (MPC)	29167569
	SSSCA1	Multilymphoid progenitor cell (MPC)	29167569
	ST3GAL1	Multilymphoid progenitor cell (MPC)	29167569
	STAT6	Multilymphoid progenitor cell (MPC)	29167569
	STK10	Multilymphoid progenitor cell (MPC)	29167569
	STK4	Multilymphoid progenitor cell (MPC)	29167569
	STRBP	Multilymphoid progenitor cell (MPC)	29167569
	STRN4	Multilymphoid progenitor cell (MPC)	29167569
	STX3	Multilymphoid progenitor cell (MPC)	29167569
	STX6	Multilymphoid progenitor cell (MPC)	29167569
	SUSD1	Multilymphoid progenitor cell (MPC)	29167569
	TAF5	Multilymphoid progenitor cell (MPC)	29167569
	TBC1D17	Multilymphoid progenitor cell (MPC)	29167569
	TBX19	Multilymphoid progenitor cell (MPC)	29167569
	TCF3	Multilymphoid progenitor cell (MPC)	29167569
	TCF4	Multilymphoid progenitor cell (MPC)	29167569
	TCF7	Multilymphoid progenitor cell (MPC)	29167569
	TCF7L2	Multilymphoid progenitor cell (MPC)	29167569
	TECPR1	Multilymphoid progenitor cell (MPC)	29167569
	TFE3	Multilymphoid progenitor cell (MPC)	29167569
	THBS3	Multilymphoid progenitor cell (MPC)	29167569
	TMEM106A	Multilymphoid progenitor cell (MPC)	29167569
	TMEM136	Multilymphoid progenitor cell (MPC)	29167569
	TMEM156	Multilymphoid progenitor cell (MPC)	29167569
	TMEM192	Multilymphoid progenitor cell (MPC)	29167569
	TMEM38A	Multilymphoid progenitor cell (MPC)	29167569
	TMSB10	Multilymphoid progenitor cell (MPC)	29167569
	TNFAIP3	Multilymphoid progenitor cell (MPC)	29167569
	TNFRSF1B	Multilymphoid progenitor cell (MPC)	29167569
	TNS3	Multilymphoid progenitor cell (MPC)	29167569
	TOP3A	Multilymphoid progenitor cell (MPC)	29167569
	TP53I11	Multilymphoid progenitor cell (MPC)	29167569
	TPM2	Multilymphoid progenitor cell (MPC)	29167569
	TRAF4	Multilymphoid progenitor cell (MPC)	29167569
	TRAPPC2B	Multilymphoid progenitor cell (MPC)	29167569
	TRIAP1	Multilymphoid progenitor cell (MPC)	29167569
	TRIB2	Multilymphoid progenitor cell (MPC)	29167569
	TSC22D1	Multilymphoid progenitor cell (MPC)	29167569
	TSC22D3	Multilymphoid progenitor cell (MPC)	29167569
	TTBK2	Multilymphoid progenitor cell (MPC)	29167569
	TTC13	Multilymphoid progenitor cell (MPC)	29167569
	TTC21A	Multilymphoid progenitor cell (MPC)	29167569
	TTN	Multilymphoid progenitor cell (MPC)	29167569
	UBE2Z	Multilymphoid progenitor cell (MPC)	29167569
	ULBP1	Multilymphoid progenitor cell (MPC)	29167569
	ULK1	Multilymphoid progenitor cell (MPC)	29167569
	UPF2	Multilymphoid progenitor cell (MPC)	29167569
	USF2	Multilymphoid progenitor cell (MPC)	29167569
	USP36	Multilymphoid progenitor cell (MPC)	29167569
	UTP14C	Multilymphoid progenitor cell (MPC)	29167569
	VAMP2	Multilymphoid progenitor cell (MPC)	29167569
	VHL	Multilymphoid progenitor cell (MPC)	29167569
	VPS13D	Multilymphoid progenitor cell (MPC)	29167569
	VPS37B	Multilymphoid progenitor cell (MPC)	29167569
	WDR20	Multilymphoid progenitor cell (MPC)	29167569
	WDR53	Multilymphoid progenitor cell (MPC)	29167569
	WDR66	Multilymphoid progenitor cell (MPC)	29167569
	WFS1	Multilymphoid progenitor cell (MPC)	29167569
	WIPF2	Multilymphoid progenitor cell (MPC)	29167569
	WWOX	Multilymphoid progenitor cell (MPC)	29167569
	XIRP2	Multilymphoid progenitor cell (MPC)	29167569
	YPEL3	Multilymphoid progenitor cell (MPC)	29167569
	YTHDF1	Multilymphoid progenitor cell (MPC)	29167569
	ZBTB4	Multilymphoid progenitor cell (MPC)	29167569
	ZBTB7A	Multilymphoid progenitor cell (MPC)	29167569
	ZBTB8A	Multilymphoid progenitor cell (MPC)	29167569
	ZC3H13	Multilymphoid progenitor cell (MPC)	29167569
	ZFAND2A	Multilymphoid progenitor cell (MPC)	29167569
	ZFP36L1	Multilymphoid progenitor cell (MPC)	29167569
	ZMAT3	Multilymphoid progenitor cell (MPC)	29167569
	ZNF12	Multilymphoid progenitor cell (MPC)	29167569
	ZNF133	Multilymphoid progenitor cell (MPC)	29167569
	ZNF230	Multilymphoid progenitor cell (MPC)	29167569
	ZNF274	Multilymphoid progenitor cell (MPC)	29167569
	ZNF430	Multilymphoid progenitor cell (MPC)	29167569
	ZNF444	Multilymphoid progenitor cell (MPC)	29167569
	ZNF526	Multilymphoid progenitor cell (MPC)	29167569
	ZNF532	Multilymphoid progenitor cell (MPC)	29167569
	ZNF606	Multilymphoid progenitor cell (MPC)	29167569
	ZNF608	Multilymphoid progenitor cell (MPC)	29167569
	ZNF626	Multilymphoid progenitor cell (MPC)	29167569
	ZNF740	Multilymphoid progenitor cell (MPC)	29167569
	ZNF843	Multilymphoid progenitor cell (MPC)	29167569
	ZP1	Multilymphoid progenitor cell (MPC)	29167569
	ZSCAN30	Multilymphoid progenitor cell (MPC)	29167569
	ZSWIM8	Multilymphoid progenitor cell (MPC)	29167569
	ZYX	Multilymphoid progenitor cell (MPC)	29167569
	LVRN	Trophoblast	22402206
	KRT7	Trophoblast	26931579, 11170831
	VIM	Trophoblast	29167569, 11170831
