# Supplementary material for: Transplantation of the LRP1high subpopulation of human umbilical cord-derived mesenchymal stem cells improves ovarian function in mice with premature ovarian failure and aged mice
Source: Stem Cell Res Ther. 2024 Mar 5;15:64. doi: 10.1186/s13287-024-03660-0 (PMC10913679; doi:10.1186/s13287-024-03660-0)
Supplement: Supplementary file 3 — Additional file 3. Table S2. Information of subtype and cluster of UC-MSCs. (Related to Fig. 1). [file 13287_2024_3660_MOESM3_ESM.xlsx]

## Sheet: Table S2
	Table S2. Information of subtype and cluster of UC-MSCs.
	CB	Source	cluster	cell type	sub_group
	AAACCTGAGTACTTGC-1_1	UC-MSC_1	2	Mesenchymal stem cell (MSC)	MSC-1
	AAACCTGAGTTCGCGC-1_1	UC-MSC_1	2	Mesenchymal stem cell (MSC)	MSC-1
	AAACCTGCATCGATGT-1_1	UC-MSC_1	2	Mesenchymal stem cell (MSC)	MSC-1
	AAACCTGCATTACCTT-1_1	UC-MSC_1	0	Mesenchymal stem cell (MSC)	MSC-2
	AAACCTGGTAAATACG-1_1	UC-MSC_1	4	Mesenchymal stem cell (MSC)	MSC-3
	AAACCTGGTCCAGTGC-1_1	UC-MSC_1	7	Mesenchymal stem cell (MSC)	MSC-4
	AAACCTGGTGCATCTA-1_1	UC-MSC_1	7	Mesenchymal stem cell (MSC)	MSC-4
	AAACCTGGTGCTAGCC-1_1	UC-MSC_1	2	Mesenchymal stem cell (MSC)	MSC-1
	AAACCTGGTGGTAACG-1_1	UC-MSC_1	0	Mesenchymal stem cell (MSC)	MSC-2
	AAACCTGTCTATCCCG-1_1	UC-MSC_1	4	Mesenchymal stem cell (MSC)	MSC-3
	AAACGGGAGAAACCTA-1_1	UC-MSC_1	7	Mesenchymal stem cell (MSC)	MSC-4
	AAACGGGAGAATGTGT-1_1	UC-MSC_1	2	Mesenchymal stem cell (MSC)	MSC-1
	AAACGGGAGACCACGA-1_1	UC-MSC_1	4	Mesenchymal stem cell (MSC)	MSC-3
	AAACGGGAGGGTGTTG-1_1	UC-MSC_1	0	Mesenchymal stem cell (MSC)	MSC-2
	AAACGGGCAATGGAGC-1_1	UC-MSC_1	2	Mesenchymal stem cell (MSC)	MSC-1
	AAACGGGGTAAATACG-1_1	UC-MSC_1	0	Mesenchymal stem cell (MSC)	MSC-2
	AAACGGGGTGTTGGGA-1_1	UC-MSC_1	7	Mesenchymal stem cell (MSC)	MSC-4
	AAACGGGTCCAAAGTC-1_1	UC-MSC_1	0	Mesenchymal stem cell (MSC)	MSC-2
	AAACGGGTCCTCAATT-1_1	UC-MSC_1	0	Mesenchymal stem cell (MSC)	MSC-2
	AAACGGGTCTACTCAT-1_1	UC-MSC_1	0	Mesenchymal stem cell (MSC)	MSC-2
	AAAGATGAGACCACGA-1_1	UC-MSC_1	0	Mesenchymal stem cell (MSC)	MSC-2
	AAAGATGAGGACATTA-1_1	UC-MSC_1	7	Mesenchymal stem cell (MSC)	MSC-4
	AAAGATGCAAGACGTG-1_1	UC-MSC_1	4	Mesenchymal stem cell (MSC)	MSC-3
	AAAGATGCAGGTTTCA-1_1	UC-MSC_1	0	Mesenchymal stem cell (MSC)	MSC-2
	AAAGATGTCAGTTTGG-1_1	UC-MSC_1	4	Mesenchymal stem cell (MSC)	MSC-3
	AAAGATGTCTTTAGGG-1_1	UC-MSC_1	0	Mesenchymal stem cell (MSC)	MSC-2
	AAAGCAAAGGACAGCT-1_1	UC-MSC_1	0	Mesenchymal stem cell (MSC)	MSC-2
	AAAGCAAAGTGCCAGA-1_1	UC-MSC_1	0	Mesenchymal stem cell (MSC)	MSC-2
	AAAGCAACAAGGACTG-1_1	UC-MSC_1	7	Mesenchymal stem cell (MSC)	MSC-4
	AAAGCAACAGATGGGT-1_1	UC-MSC_1	7	Mesenchymal stem cell (MSC)	MSC-4
	AAAGCAAGTATGAAAC-1_1	UC-MSC_1	7	Mesenchymal stem cell (MSC)	MSC-4
	AAAGCAATCAGCTCTC-1_1	UC-MSC_1	0	Mesenchymal stem cell (MSC)	MSC-2
	AAAGCAATCAGTTCGA-1_1	UC-MSC_1	0	Mesenchymal stem cell (MSC)	MSC-2
	AAAGCAATCCGAGCCA-1_1	UC-MSC_1	2	Mesenchymal stem cell (MSC)	MSC-1
	AAAGCAATCGTCTGAA-1_1	UC-MSC_1	0	Mesenchymal stem cell (MSC)	MSC-2
	AAAGTAGAGATCGATA-1_1	UC-MSC_1	4	Mesenchymal stem cell (MSC)	MSC-3
	AAAGTAGAGCAATATG-1_1	UC-MSC_1	0	Mesenchymal stem cell (MSC)	MSC-2
	AAAGTAGAGGCAGGTT-1_1	UC-MSC_1	2	Mesenchymal stem cell (MSC)	MSC-1
	AAAGTAGAGGCAGTCA-1_1	UC-MSC_1	0	Mesenchymal stem cell (MSC)	MSC-2
	AAAGTAGAGGGAGTAA-1_1	UC-MSC_1	2	Mesenchymal stem cell (MSC)	MSC-1
	AAAGTAGCACCGGAAA-1_1	UC-MSC_1	0	Mesenchymal stem cell (MSC)	MSC-2
	AAAGTAGTCAACCAAC-1_1	UC-MSC_1	0	Mesenchymal stem cell (MSC)	MSC-2
	AAAGTAGTCTCGCTTG-1_1	UC-MSC_1	0	Mesenchymal stem cell (MSC)	MSC-2
	AAAGTAGTCTGACCTC-1_1	UC-MSC_1	4	Mesenchymal stem cell (MSC)	MSC-3
	AAAGTAGTCTTACCGC-1_1	UC-MSC_1	0	Mesenchymal stem cell (MSC)	MSC-2
	AAATGCCAGCTATGCT-1_1	UC-MSC_1	0	Mesenchymal stem cell (MSC)	MSC-2
	AAATGCCAGCTGCAAG-1_1	UC-MSC_1	0	Mesenchymal stem cell (MSC)	MSC-2
	AAATGCCAGGAGTCTG-1_1	UC-MSC_1	2	Mesenchymal stem cell (MSC)	MSC-1
	AAATGCCAGGCTACGA-1_1	UC-MSC_1	0	Mesenchymal stem cell (MSC)	MSC-2
	AAATGCCAGGGCATGT-1_1	UC-MSC_1	2	Mesenchymal stem cell (MSC)	MSC-1
	AAATGCCGTGAGCGAT-1_1	UC-MSC_1	7	Mesenchymal stem cell (MSC)	MSC-4
	AAATGCCTCACATACG-1_1	UC-MSC_1	2	Mesenchymal stem cell (MSC)	MSC-1
	AACACGTAGACAATAC-1_1	UC-MSC_1	7	Mesenchymal stem cell (MSC)	MSC-4
	AACACGTAGTCTCCTC-1_1	UC-MSC_1	0	Mesenchymal stem cell (MSC)	MSC-2
	AACACGTCACGCATCG-1_1	UC-MSC_1	4	Mesenchymal stem cell (MSC)	MSC-3
	AACACGTCATCGGGTC-1_1	UC-MSC_1	2	Mesenchymal stem cell (MSC)	MSC-1
	AACACGTGTACCGGCT-1_1	UC-MSC_1	0	Mesenchymal stem cell (MSC)	MSC-2
	AACCATGAGACATAAC-1_1	UC-MSC_1	4	Mesenchymal stem cell (MSC)	MSC-3
	AACCATGAGATCCCGC-1_1	UC-MSC_1	0	Mesenchymal stem cell (MSC)	MSC-2
	AACCATGAGTCACGCC-1_1	UC-MSC_1	0	Mesenchymal stem cell (MSC)	MSC-2
	AACCATGCAATACGCT-1_1	UC-MSC_1	4	Mesenchymal stem cell (MSC)	MSC-3
	AACCATGGTACAGTTC-1_1	UC-MSC_1	2	Mesenchymal stem cell (MSC)	MSC-1
	AACCATGGTATGAAAC-1_1	UC-MSC_1	2	Mesenchymal stem cell (MSC)	MSC-1
	AACCATGGTATTAGCC-1_1	UC-MSC_1	4	Mesenchymal stem cell (MSC)	MSC-3
	AACCATGGTCCGTGAC-1_1	UC-MSC_1	2	Mesenchymal stem cell (MSC)	MSC-1
	AACCATGGTTGAACTC-1_1	UC-MSC_1	7	Mesenchymal stem cell (MSC)	MSC-4
	AACCATGGTTTGACAC-1_1	UC-MSC_1	0	Mesenchymal stem cell (MSC)	MSC-2
	AACCATGTCTATCCCG-1_1	UC-MSC_1	2	Mesenchymal stem cell (MSC)	MSC-1
	AACCGCGAGAGCCCAA-1_1	UC-MSC_1	7	Mesenchymal stem cell (MSC)	MSC-4
	AACCGCGAGGCCCTTG-1_1	UC-MSC_1	0	Mesenchymal stem cell (MSC)	MSC-2
	AACCGCGAGGGATCTG-1_1	UC-MSC_1	0	Mesenchymal stem cell (MSC)	MSC-2
	AACCGCGAGGTGCACA-1_1	UC-MSC_1	0	Mesenchymal stem cell (MSC)	MSC-2
	AACCGCGAGTTGAGTA-1_1	UC-MSC_1	2	Mesenchymal stem cell (MSC)	MSC-1
	AACCGCGCAATGAATG-1_1	UC-MSC_1	4	Mesenchymal stem cell (MSC)	MSC-3
	AACCGCGCACAGGCCT-1_1	UC-MSC_1	0	Mesenchymal stem cell (MSC)	MSC-2
	AACCGCGCATCGATTG-1_1	UC-MSC_1	7	Mesenchymal stem cell (MSC)	MSC-4
	AACCGCGCATCGGTTA-1_1	UC-MSC_1	2	Mesenchymal stem cell (MSC)	MSC-1
	AACCGCGGTGCAACTT-1_1	UC-MSC_1	4	Mesenchymal stem cell (MSC)	MSC-3
	AACCGCGTCACGGTTA-1_1	UC-MSC_1	4	Mesenchymal stem cell (MSC)	MSC-3
	AACGTTGAGCTACCGC-1_1	UC-MSC_1	0	Mesenchymal stem cell (MSC)	MSC-2
	AACGTTGAGGTGATAT-1_1	UC-MSC_1	0	Mesenchymal stem cell (MSC)	MSC-2
	AACGTTGAGTACATGA-1_1	UC-MSC_1	4	Mesenchymal stem cell (MSC)	MSC-3
	AACGTTGCAAACGTGG-1_1	UC-MSC_1	2	Mesenchymal stem cell (MSC)	MSC-1
	AACGTTGCACGTTGGC-1_1	UC-MSC_1	7	Mesenchymal stem cell (MSC)	MSC-4
	AACGTTGCATTTGCCC-1_1	UC-MSC_1	2	Mesenchymal stem cell (MSC)	MSC-1
	AACGTTGGTTACGGAG-1_1	UC-MSC_1	2	Mesenchymal stem cell (MSC)	MSC-1
	AACGTTGTCACCTCGT-1_1	UC-MSC_1	0	Mesenchymal stem cell (MSC)	MSC-2
	AACGTTGTCCGTTGCT-1_1	UC-MSC_1	0	Mesenchymal stem cell (MSC)	MSC-2
	AACGTTGTCTCGTTTA-1_1	UC-MSC_1	2	Mesenchymal stem cell (MSC)	MSC-1
	AACGTTGTCTGCTGTC-1_1	UC-MSC_1	7	Mesenchymal stem cell (MSC)	MSC-4
	AACGTTGTCTTGAGAC-1_1	UC-MSC_1	4	Mesenchymal stem cell (MSC)	MSC-3
	AACTCAGAGAAGATTC-1_1	UC-MSC_1	4	Mesenchymal stem cell (MSC)	MSC-3
	AACTCAGAGAGGACGG-1_1	UC-MSC_1	4	Mesenchymal stem cell (MSC)	MSC-3
	AACTCAGAGTAGGCCA-1_1	UC-MSC_1	0	Mesenchymal stem cell (MSC)	MSC-2
	AACTCAGCAACGATGG-1_1	UC-MSC_1	0	Mesenchymal stem cell (MSC)	MSC-2
	AACTCAGCAAGCTGAG-1_1	UC-MSC_1	0	Mesenchymal stem cell (MSC)	MSC-2
	AACTCAGCACCCATGG-1_1	UC-MSC_1	4	Mesenchymal stem cell (MSC)	MSC-3
	AACTCAGCAGGCTCAC-1_1	UC-MSC_1	4	Mesenchymal stem cell (MSC)	MSC-3
	AACTCAGTCAATAAGG-1_1	UC-MSC_1	7	Mesenchymal stem cell (MSC)	MSC-4
	AACTCAGTCATCATTC-1_1	UC-MSC_1	0	Mesenchymal stem cell (MSC)	MSC-2
	AACTCAGTCCACTCCA-1_1	UC-MSC_1	4	Mesenchymal stem cell (MSC)	MSC-3
	AACTCAGTCCTATTCA-1_1	UC-MSC_1	0	Mesenchymal stem cell (MSC)	MSC-2
	AACTCAGTCGATGAGG-1_1	UC-MSC_1	2	Mesenchymal stem cell (MSC)	MSC-1
	AACTCCCAGCTCCCAG-1_1	UC-MSC_1	0	Mesenchymal stem cell (MSC)	MSC-2
	AACTCCCCAATCACAC-1_1	UC-MSC_1	7	Mesenchymal stem cell (MSC)	MSC-4
	AACTCCCCAGGACCCT-1_1	UC-MSC_1	0	Mesenchymal stem cell (MSC)	MSC-2
	AACTCCCGTAAGTTCC-1_1	UC-MSC_1	0	Mesenchymal stem cell (MSC)	MSC-2
	AACTCCCGTAGCGATG-1_1	UC-MSC_1	7	Mesenchymal stem cell (MSC)	MSC-4
	AACTCCCGTGTAATGA-1_1	UC-MSC_1	0	Mesenchymal stem cell (MSC)	MSC-2
	AACTCCCGTTTAAGCC-1_1	UC-MSC_1	4	Mesenchymal stem cell (MSC)	MSC-3
	AACTCCCTCAGTCAGT-1_1	UC-MSC_1	0	Mesenchymal stem cell (MSC)	MSC-2
	AACTCCCTCATGGTCA-1_1	UC-MSC_1	7	Mesenchymal stem cell (MSC)	MSC-4
	AACTCCCTCGACAGCC-1_1	UC-MSC_1	2	Mesenchymal stem cell (MSC)	MSC-1
	AACTCCCTCTCTTATG-1_1	UC-MSC_1	2	Mesenchymal stem cell (MSC)	MSC-1
	AACTCTTAGGGAACGG-1_1	UC-MSC_1	7	Mesenchymal stem cell (MSC)	MSC-4
	AACTCTTAGGTCGGAT-1_1	UC-MSC_1	4	Mesenchymal stem cell (MSC)	MSC-3
	AACTCTTCATATGGTC-1_1	UC-MSC_1	4	Mesenchymal stem cell (MSC)	MSC-3
	AACTCTTGTAGAAGGA-1_1	UC-MSC_1	4	Mesenchymal stem cell (MSC)	MSC-3
	AACTCTTTCACCCGAG-1_1	UC-MSC_1	4	Mesenchymal stem cell (MSC)	MSC-3
	AACTCTTTCAGTACGT-1_1	UC-MSC_1	0	Mesenchymal stem cell (MSC)	MSC-2
	AACTCTTTCCGTAGTA-1_1	UC-MSC_1	2	Mesenchymal stem cell (MSC)	MSC-1
	AACTCTTTCGCCTGTT-1_1	UC-MSC_1	2	Mesenchymal stem cell (MSC)	MSC-1
	AACTGGTAGCGGATCA-1_1	UC-MSC_1	0	Mesenchymal stem cell (MSC)	MSC-2
	AACTGGTAGGCTACGA-1_1	UC-MSC_1	0	Mesenchymal stem cell (MSC)	MSC-2
	AACTGGTAGTGAACGC-1_1	UC-MSC_1	2	Mesenchymal stem cell (MSC)	MSC-1
	AACTGGTCAAGGCTCC-1_1	UC-MSC_1	7	Mesenchymal stem cell (MSC)	MSC-4
	AACTGGTCACAACGTT-1_1	UC-MSC_1	4	Mesenchymal stem cell (MSC)	MSC-3
	AACTGGTGTCACACGC-1_1	UC-MSC_1	7	Mesenchymal stem cell (MSC)	MSC-4
	AACTGGTTCCCACTTG-1_1	UC-MSC_1	2	Mesenchymal stem cell (MSC)	MSC-1
	AACTGGTTCGTTTAGG-1_1	UC-MSC_1	2	Mesenchymal stem cell (MSC)	MSC-1
	AACTGGTTCTGCAAGT-1_1	UC-MSC_1	4	Mesenchymal stem cell (MSC)	MSC-3
	AACTGGTTCTTGTTTG-1_1	UC-MSC_1	0	Mesenchymal stem cell (MSC)	MSC-2
	AACTTTCAGTGCCATT-1_1	UC-MSC_1	7	Mesenchymal stem cell (MSC)	MSC-4
	AACTTTCAGTGTTAGA-1_1	UC-MSC_1	7	Mesenchymal stem cell (MSC)	MSC-4
	AACTTTCCAATGGAAT-1_1	UC-MSC_1	4	Mesenchymal stem cell (MSC)	MSC-3
	AACTTTCGTAGGGTAC-1_1	UC-MSC_1	4	Mesenchymal stem cell (MSC)	MSC-3
	AACTTTCGTCTCTCTG-1_1	UC-MSC_1	7	Mesenchymal stem cell (MSC)	MSC-4
	AACTTTCTCGCCAGCA-1_1	UC-MSC_1	0	Mesenchymal stem cell (MSC)	MSC-2
	AACTTTCTCGTTTGCC-1_1	UC-MSC_1	2	Mesenchymal stem cell (MSC)	MSC-1
	AAGACCTAGCCGCCTA-1_1	UC-MSC_1	0	Mesenchymal stem cell (MSC)	MSC-2
	AAGACCTCACCTCGTT-1_1	UC-MSC_1	2	Mesenchymal stem cell (MSC)	MSC-1
	AAGACCTCACGAGAGT-1_1	UC-MSC_1	2	Mesenchymal stem cell (MSC)	MSC-1
	AAGACCTCATCAGTAC-1_1	UC-MSC_1	7	Mesenchymal stem cell (MSC)	MSC-4
	AAGACCTGTCAGGACA-1_1	UC-MSC_1	0	Mesenchymal stem cell (MSC)	MSC-2
	AAGACCTGTGTCCTCT-1_1	UC-MSC_1	0	Mesenchymal stem cell (MSC)	MSC-2
	AAGACCTGTGTCTGAT-1_1	UC-MSC_1	7	Mesenchymal stem cell (MSC)	MSC-4
	AAGACCTGTTAAGAAC-1_1	UC-MSC_1	2	Mesenchymal stem cell (MSC)	MSC-1
	AAGACCTTCAGTTTGG-1_1	UC-MSC_1	0	Mesenchymal stem cell (MSC)	MSC-2
	AAGACCTTCCTTTCTC-1_1	UC-MSC_1	0	Mesenchymal stem cell (MSC)	MSC-2
	AAGCCGCAGCCGCCTA-1_1	UC-MSC_1	7	Mesenchymal stem cell (MSC)	MSC-4
	AAGCCGCCAATAGCGG-1_1	UC-MSC_1	0	Mesenchymal stem cell (MSC)	MSC-2
	AAGCCGCCACATTTCT-1_1	UC-MSC_1	4	Mesenchymal stem cell (MSC)	MSC-3
	AAGCCGCCAGCGAACA-1_1	UC-MSC_1	0	Mesenchymal stem cell (MSC)	MSC-2
	AAGCCGCCAGGTGCCT-1_1	UC-MSC_1	2	Mesenchymal stem cell (MSC)	MSC-1
	AAGCCGCCATCAGTAC-1_1	UC-MSC_1	0	Mesenchymal stem cell (MSC)	MSC-2
	AAGCCGCCATGCAATC-1_1	UC-MSC_1	4	Mesenchymal stem cell (MSC)	MSC-3
	AAGCCGCGTTTAAGCC-1_1	UC-MSC_1	4	Mesenchymal stem cell (MSC)	MSC-3
	AAGGAGCAGACACGAC-1_1	UC-MSC_1	0	Mesenchymal stem cell (MSC)	MSC-2
	AAGGAGCAGTCGTACT-1_1	UC-MSC_1	4	Mesenchymal stem cell (MSC)	MSC-3
	AAGGAGCAGTGGGCTA-1_1	UC-MSC_1	4	Mesenchymal stem cell (MSC)	MSC-3
	AAGGAGCCAAATCCGT-1_1	UC-MSC_1	7	Mesenchymal stem cell (MSC)	MSC-4
	AAGGAGCCACAGGCCT-1_1	UC-MSC_1	2	Mesenchymal stem cell (MSC)	MSC-1
	AAGGAGCCATGCTAGT-1_1	UC-MSC_1	0	Mesenchymal stem cell (MSC)	MSC-2
	AAGGAGCGTCGAACAG-1_1	UC-MSC_1	7	Mesenchymal stem cell (MSC)	MSC-4
	AAGGAGCGTTCCGTCT-1_1	UC-MSC_1	4	Mesenchymal stem cell (MSC)	MSC-3
	AAGGAGCGTTGCTCCT-1_1	UC-MSC_1	2	Mesenchymal stem cell (MSC)	MSC-1
	AAGGAGCTCACATACG-1_1	UC-MSC_1	4	Mesenchymal stem cell (MSC)	MSC-3
	AAGGAGCTCCTTTCGG-1_1	UC-MSC_1	2	Mesenchymal stem cell (MSC)	MSC-1
	AAGGAGCTCGGTTAAC-1_1	UC-MSC_1	2	Mesenchymal stem cell (MSC)	MSC-1
	AAGGCAGAGAGTGACC-1_1	UC-MSC_1	2	Mesenchymal stem cell (MSC)	MSC-1
	AAGGCAGAGGAGCGTT-1_1	UC-MSC_1	0	Mesenchymal stem cell (MSC)	MSC-2
	AAGGCAGAGGGCTTGA-1_1	UC-MSC_1	0	Mesenchymal stem cell (MSC)	MSC-2
	AAGGCAGAGTACGATA-1_1	UC-MSC_1	0	Mesenchymal stem cell (MSC)	MSC-2
	AAGGCAGCACAAGCCC-1_1	UC-MSC_1	4	Mesenchymal stem cell (MSC)	MSC-3
	AAGGCAGTCAACACTG-1_1	UC-MSC_1	0	Mesenchymal stem cell (MSC)	MSC-2
	AAGGCAGTCCGAGCCA-1_1	UC-MSC_1	2	Mesenchymal stem cell (MSC)	MSC-1
	AAGGTTCAGGCATGTG-1_1	UC-MSC_1	4	Mesenchymal stem cell (MSC)	MSC-3
	AAGGTTCAGGCTCAGA-1_1	UC-MSC_1	2	Mesenchymal stem cell (MSC)	MSC-1
	AAGGTTCAGTACATGA-1_1	UC-MSC_1	0	Mesenchymal stem cell (MSC)	MSC-2
	AAGGTTCCAGTATAAG-1_1	UC-MSC_1	4	Mesenchymal stem cell (MSC)	MSC-3
	AAGGTTCGTCGCCATG-1_1	UC-MSC_1	7	Mesenchymal stem cell (MSC)	MSC-4
	AAGGTTCGTGTCCTCT-1_1	UC-MSC_1	7	Mesenchymal stem cell (MSC)	MSC-4
	AAGGTTCGTTTAGCTG-1_1	UC-MSC_1	7	Mesenchymal stem cell (MSC)	MSC-4
	AAGGTTCTCATAAAGG-1_1	UC-MSC_1	0	Mesenchymal stem cell (MSC)	MSC-2
	AAGGTTCTCCCAAGAT-1_1	UC-MSC_1	4	Mesenchymal stem cell (MSC)	MSC-3
	AAGGTTCTCGGATGTT-1_1	UC-MSC_1	0	Mesenchymal stem cell (MSC)	MSC-2
	AAGTCTGAGGCGCTCT-1_1	UC-MSC_1	0	Mesenchymal stem cell (MSC)	MSC-2
	AAGTCTGCAAACTGTC-1_1	UC-MSC_1	2	Mesenchymal stem cell (MSC)	MSC-1
	AAGTCTGCATGGTTGT-1_1	UC-MSC_1	4	Mesenchymal stem cell (MSC)	MSC-3
	AAGTCTGGTAGGAGTC-1_1	UC-MSC_1	2	Mesenchymal stem cell (MSC)	MSC-1
	AAGTCTGGTCGCATCG-1_1	UC-MSC_1	0	Mesenchymal stem cell (MSC)	MSC-2
	AAGTCTGGTTATCACG-1_1	UC-MSC_1	0	Mesenchymal stem cell (MSC)	MSC-2
	AAGTCTGTCCTTTCTC-1_1	UC-MSC_1	7	Mesenchymal stem cell (MSC)	MSC-4
	AAGTCTGTCGCCGTGA-1_1	UC-MSC_1	7	Mesenchymal stem cell (MSC)	MSC-4
	AAGTCTGTCGCTTGTC-1_1	UC-MSC_1	0	Mesenchymal stem cell (MSC)	MSC-2
	AAGTCTGTCGGCTTGG-1_1	UC-MSC_1	7	Mesenchymal stem cell (MSC)	MSC-4
	AATCCAGAGACTAGGC-1_1	UC-MSC_1	2	Mesenchymal stem cell (MSC)	MSC-1
	AATCCAGCAAGCGAGT-1_1	UC-MSC_1	0	Mesenchymal stem cell (MSC)	MSC-2
	AATCCAGCACACATGT-1_1	UC-MSC_1	4	Mesenchymal stem cell (MSC)	MSC-3
	AATCCAGCATTAACCG-1_1	UC-MSC_1	7	Mesenchymal stem cell (MSC)	MSC-4
	AATCCAGGTCTAGAGG-1_1	UC-MSC_1	4	Mesenchymal stem cell (MSC)	MSC-3
	AATCCAGTCAACACTG-1_1	UC-MSC_1	4	Mesenchymal stem cell (MSC)	MSC-3
	AATCCAGTCACAGTAC-1_1	UC-MSC_1	0	Mesenchymal stem cell (MSC)	MSC-2
	AATCCAGTCCTGTAGA-1_1	UC-MSC_1	2	Mesenchymal stem cell (MSC)	MSC-1
	AATCCAGTCTGCGACG-1_1	UC-MSC_1	4	Mesenchymal stem cell (MSC)	MSC-3
	AATCCAGTCTTATCTG-1_1	UC-MSC_1	4	Mesenchymal stem cell (MSC)	MSC-3
	AATCGGTGTAGCAAAT-1_1	UC-MSC_1	2	Mesenchymal stem cell (MSC)	MSC-1
	AATCGGTGTCACTTCC-1_1	UC-MSC_1	0	Mesenchymal stem cell (MSC)	MSC-2
	AATCGGTTCCTCTAGC-1_1	UC-MSC_1	0	Mesenchymal stem cell (MSC)	MSC-2
	ACACCAAAGCTGCCCA-1_1	UC-MSC_1	2	Mesenchymal stem cell (MSC)	MSC-1
	ACACCAACAATAAGCA-1_1	UC-MSC_1	0	Mesenchymal stem cell (MSC)	MSC-2
	ACACCAACAATACGCT-1_1	UC-MSC_1	2	Mesenchymal stem cell (MSC)	MSC-1
	ACACCAACAGCTGTAT-1_1	UC-MSC_1	4	Mesenchymal stem cell (MSC)	MSC-3
	ACACCAACATAGGATA-1_1	UC-MSC_1	0	Mesenchymal stem cell (MSC)	MSC-2
	ACACCAAGTAAGGATT-1_1	UC-MSC_1	4	Mesenchymal stem cell (MSC)	MSC-3
	ACACCAAGTAGGGTAC-1_1	UC-MSC_1	0	Mesenchymal stem cell (MSC)	MSC-2
	ACACCAAGTCCGACGT-1_1	UC-MSC_1	7	Mesenchymal stem cell (MSC)	MSC-4
	ACACCAAGTCTAGGTT-1_1	UC-MSC_1	0	Mesenchymal stem cell (MSC)	MSC-2
	ACACCAAGTCTGATTG-1_1	UC-MSC_1	7	Mesenchymal stem cell (MSC)	MSC-4
	ACACCAATCCCAGGTG-1_1	UC-MSC_1	0	Mesenchymal stem cell (MSC)	MSC-2
	ACACCCTAGAGCTGCA-1_1	UC-MSC_1	2	Mesenchymal stem cell (MSC)	MSC-1
	ACACCCTAGCGTTCCG-1_1	UC-MSC_1	2	Mesenchymal stem cell (MSC)	MSC-1
	ACACCCTAGGACGAAA-1_1	UC-MSC_1	4	Mesenchymal stem cell (MSC)	MSC-3
	ACACCCTAGGATGTAT-1_1	UC-MSC_1	7	Mesenchymal stem cell (MSC)	MSC-4
	ACACCCTCAACGATGG-1_1	UC-MSC_1	2	Mesenchymal stem cell (MSC)	MSC-1
	ACACCCTCACATGGGA-1_1	UC-MSC_1	2	Mesenchymal stem cell (MSC)	MSC-1
	ACACCCTCACCAGGTC-1_1	UC-MSC_1	4	Mesenchymal stem cell (MSC)	MSC-3
	ACACCCTCATGGTTGT-1_1	UC-MSC_1	0	Mesenchymal stem cell (MSC)	MSC-2
	ACACCCTGTATGGTTC-1_1	UC-MSC_1	4	Mesenchymal stem cell (MSC)	MSC-3
	ACACCCTGTCTGGAGA-1_1	UC-MSC_1	7	Mesenchymal stem cell (MSC)	MSC-4
	ACACCCTGTTTGGCGC-1_1	UC-MSC_1	2	Mesenchymal stem cell (MSC)	MSC-1
	ACACCCTTCCATGAGT-1_1	UC-MSC_1	0	Mesenchymal stem cell (MSC)	MSC-2
	ACACCCTTCGAGAACG-1_1	UC-MSC_1	4	Mesenchymal stem cell (MSC)	MSC-3
	ACACCCTTCGCGTAGC-1_1	UC-MSC_1	4	Mesenchymal stem cell (MSC)	MSC-3
	ACACCGGAGACTTTCG-1_1	UC-MSC_1	2	Mesenchymal stem cell (MSC)	MSC-1
	ACACCGGCAAATCCGT-1_1	UC-MSC_1	4	Mesenchymal stem cell (MSC)	MSC-3
	ACACCGGCAGTAGAGC-1_1	UC-MSC_1	2	Mesenchymal stem cell (MSC)	MSC-1
	ACACCGGCATAGACTC-1_1	UC-MSC_1	2	Mesenchymal stem cell (MSC)	MSC-1
	ACACCGGCATGTAGTC-1_1	UC-MSC_1	7	Mesenchymal stem cell (MSC)	MSC-4
	ACACCGGGTGACAAAT-1_1	UC-MSC_1	4	Mesenchymal stem cell (MSC)	MSC-3
	ACACTGAAGCCACCTG-1_1	UC-MSC_1	7	Mesenchymal stem cell (MSC)	MSC-4
	ACACTGAAGCGTTTAC-1_1	UC-MSC_1	4	Mesenchymal stem cell (MSC)	MSC-3
	ACACTGAAGCTACCTA-1_1	UC-MSC_1	0	Mesenchymal stem cell (MSC)	MSC-2
	ACACTGACACAACTGT-1_1	UC-MSC_1	0	Mesenchymal stem cell (MSC)	MSC-2
	ACACTGAGTCGCGAAA-1_1	UC-MSC_1	4	Mesenchymal stem cell (MSC)	MSC-3
	ACACTGATCAAGGCTT-1_1	UC-MSC_1	2	Mesenchymal stem cell (MSC)	MSC-1
	ACACTGATCCAAAGTC-1_1	UC-MSC_1	0	Mesenchymal stem cell (MSC)	MSC-2
	ACACTGATCCCAAGTA-1_1	UC-MSC_1	7	Mesenchymal stem cell (MSC)	MSC-4
	ACAGCCGAGGACCACA-1_1	UC-MSC_1	4	Mesenchymal stem cell (MSC)	MSC-3
	ACAGCCGAGGCAGGTT-1_1	UC-MSC_1	0	Mesenchymal stem cell (MSC)	MSC-2
	ACAGCCGAGTACTTGC-1_1	UC-MSC_1	2	Mesenchymal stem cell (MSC)	MSC-1
	ACAGCCGAGTGTACTC-1_1	UC-MSC_1	0	Mesenchymal stem cell (MSC)	MSC-2
	ACAGCCGCACACCGAC-1_1	UC-MSC_1	2	Mesenchymal stem cell (MSC)	MSC-1
	ACAGCCGGTAATCGTC-1_1	UC-MSC_1	2	Mesenchymal stem cell (MSC)	MSC-1
	ACAGCCGGTTAAGACA-1_1	UC-MSC_1	4	Mesenchymal stem cell (MSC)	MSC-3
	ACAGCCGTCAGTACGT-1_1	UC-MSC_1	4	Mesenchymal stem cell (MSC)	MSC-3
	ACAGCCGTCAGTCCCT-1_1	UC-MSC_1	0	Mesenchymal stem cell (MSC)	MSC-2
	ACAGCCGTCGCAAGCC-1_1	UC-MSC_1	4	Mesenchymal stem cell (MSC)	MSC-3
	ACAGCTACAAAGAATC-1_1	UC-MSC_1	7	Mesenchymal stem cell (MSC)	MSC-4
	ACAGCTACAATGGTCT-1_1	UC-MSC_1	2	Mesenchymal stem cell (MSC)	MSC-1
	ACAGCTATCATACGGT-1_1	UC-MSC_1	0	Mesenchymal stem cell (MSC)	MSC-2
	ACAGCTATCGGAATCT-1_1	UC-MSC_1	0	Mesenchymal stem cell (MSC)	MSC-2
	ACAGCTATCTGAAAGA-1_1	UC-MSC_1	0	Mesenchymal stem cell (MSC)	MSC-2
	ACATACGAGGTGTTAA-1_1	UC-MSC_1	0	Mesenchymal stem cell (MSC)	MSC-2
	ACATACGCACGGACAA-1_1	UC-MSC_1	2	Mesenchymal stem cell (MSC)	MSC-1
	ACATACGCAGCCACCA-1_1	UC-MSC_1	4	Mesenchymal stem cell (MSC)	MSC-3
	ACATACGCATGTAGTC-1_1	UC-MSC_1	2	Mesenchymal stem cell (MSC)	MSC-1
	ACATACGTCAGCGATT-1_1	UC-MSC_1	7	Mesenchymal stem cell (MSC)	MSC-4
	ACATACGTCATATCGG-1_1	UC-MSC_1	4	Mesenchymal stem cell (MSC)	MSC-3
	ACATACGTCATGCAAC-1_1	UC-MSC_1	2	Mesenchymal stem cell (MSC)	MSC-1
	ACATCAGAGCGTAATA-1_1	UC-MSC_1	4	Mesenchymal stem cell (MSC)	MSC-3
	ACATCAGAGCTGGAAC-1_1	UC-MSC_1	0	Mesenchymal stem cell (MSC)	MSC-2
	ACATCAGAGTACGACG-1_1	UC-MSC_1	0	Mesenchymal stem cell (MSC)	MSC-2
	ACATCAGCAATGGAAT-1_1	UC-MSC_1	2	Mesenchymal stem cell (MSC)	MSC-1
	ACATCAGCAGCTGTTA-1_1	UC-MSC_1	0	Mesenchymal stem cell (MSC)	MSC-2
	ACATCAGCATCCGTGG-1_1	UC-MSC_1	0	Mesenchymal stem cell (MSC)	MSC-2
	ACATCAGGTCCGTGAC-1_1	UC-MSC_1	4	Mesenchymal stem cell (MSC)	MSC-3
	ACATCAGTCACAGTAC-1_1	UC-MSC_1	7	Mesenchymal stem cell (MSC)	MSC-4
	ACATCAGTCACCACCT-1_1	UC-MSC_1	0	Mesenchymal stem cell (MSC)	MSC-2
	ACATCAGTCATTGCGA-1_1	UC-MSC_1	0	Mesenchymal stem cell (MSC)	MSC-2
	ACATGGTAGAAACCAT-1_1	UC-MSC_1	0	Mesenchymal stem cell (MSC)	MSC-2
	ACATGGTAGAAGGCCT-1_1	UC-MSC_1	0	Mesenchymal stem cell (MSC)	MSC-2
	ACATGGTCAACACGCC-1_1	UC-MSC_1	4	Mesenchymal stem cell (MSC)	MSC-3
	ACATGGTCACCCTATC-1_1	UC-MSC_1	4	Mesenchymal stem cell (MSC)	MSC-3
	ACATGGTGTAAGTTCC-1_1	UC-MSC_1	4	Mesenchymal stem cell (MSC)	MSC-3
	ACATGGTGTAGCCTAT-1_1	UC-MSC_1	4	Mesenchymal stem cell (MSC)	MSC-3
	ACCAGTAAGTGTGAAT-1_1	UC-MSC_1	2	Mesenchymal stem cell (MSC)	MSC-1
	ACCAGTACACTTAAGC-1_1	UC-MSC_1	4	Mesenchymal stem cell (MSC)	MSC-3
	ACCAGTACAGTCCTTC-1_1	UC-MSC_1	0	Mesenchymal stem cell (MSC)	MSC-2
	ACCAGTAGTAATCACC-1_1	UC-MSC_1	7	Mesenchymal stem cell (MSC)	MSC-4
	ACCAGTAGTACCGGCT-1_1	UC-MSC_1	0	Mesenchymal stem cell (MSC)	MSC-2
	ACCAGTAGTAGTACCT-1_1	UC-MSC_1	0	Mesenchymal stem cell (MSC)	MSC-2
	ACCAGTAGTCGCGAAA-1_1	UC-MSC_1	4	Mesenchymal stem cell (MSC)	MSC-3
	ACCAGTATCCAGAGGA-1_1	UC-MSC_1	4	Mesenchymal stem cell (MSC)	MSC-3
	ACCAGTATCCCACTTG-1_1	UC-MSC_1	0	Mesenchymal stem cell (MSC)	MSC-2
	ACCAGTATCCTTTACA-1_1	UC-MSC_1	7	Mesenchymal stem cell (MSC)	MSC-4
	ACCCACTCAATGAATG-1_1	UC-MSC_1	0	Mesenchymal stem cell (MSC)	MSC-2
	ACCCACTGTAAATGTG-1_1	UC-MSC_1	4	Mesenchymal stem cell (MSC)	MSC-3
	ACCCACTGTAGATTAG-1_1	UC-MSC_1	4	Mesenchymal stem cell (MSC)	MSC-3
	ACCCACTGTGCTAGCC-1_1	UC-MSC_1	0	Mesenchymal stem cell (MSC)	MSC-2
	ACCCACTTCAAAGACA-1_1	UC-MSC_1	7	Mesenchymal stem cell (MSC)	MSC-4
	ACCCACTTCAACACCA-1_1	UC-MSC_1	2	Mesenchymal stem cell (MSC)	MSC-1
	ACCCACTTCCACGTGG-1_1	UC-MSC_1	0	Mesenchymal stem cell (MSC)	MSC-2
	ACCCACTTCCCTAACC-1_1	UC-MSC_1	0	Mesenchymal stem cell (MSC)	MSC-2
	ACCCACTTCTGGGCCA-1_1	UC-MSC_1	2	Mesenchymal stem cell (MSC)	MSC-1
	ACCGTAAAGGTGTGGT-1_1	UC-MSC_1	4	Mesenchymal stem cell (MSC)	MSC-3
	ACCGTAAAGTGGACGT-1_1	UC-MSC_1	0	Mesenchymal stem cell (MSC)	MSC-2
	ACCGTAAAGTGGGCTA-1_1	UC-MSC_1	7	Mesenchymal stem cell (MSC)	MSC-4
	ACCGTAACAAGTCTAC-1_1	UC-MSC_1	0	Mesenchymal stem cell (MSC)	MSC-2
	ACCGTAAGTCACTGGC-1_1	UC-MSC_1	0	Mesenchymal stem cell (MSC)	MSC-2
	ACCGTAAGTCATTAGC-1_1	UC-MSC_1	0	Mesenchymal stem cell (MSC)	MSC-2
	ACCGTAAGTTAAGTAG-1_1	UC-MSC_1	4	Mesenchymal stem cell (MSC)	MSC-3
	ACCGTAATCCAAGCCG-1_1	UC-MSC_1	0	Mesenchymal stem cell (MSC)	MSC-2
	ACCGTAATCCCAAGTA-1_1	UC-MSC_1	0	Mesenchymal stem cell (MSC)	MSC-2
	ACCGTAATCCGGGTGT-1_1	UC-MSC_1	4	Mesenchymal stem cell (MSC)	MSC-3
	ACCGTAATCGATGAGG-1_1	UC-MSC_1	7	Mesenchymal stem cell (MSC)	MSC-4
	ACCGTAATCTCGTATT-1_1	UC-MSC_1	7	Mesenchymal stem cell (MSC)	MSC-4
	ACCTTTAAGCCTTGAT-1_1	UC-MSC_1	0	Mesenchymal stem cell (MSC)	MSC-2
	ACCTTTAAGTTCGCAT-1_1	UC-MSC_1	2	Mesenchymal stem cell (MSC)	MSC-1
	ACCTTTAGTATTCGTG-1_1	UC-MSC_1	0	Mesenchymal stem cell (MSC)	MSC-2
	ACCTTTAGTCGGGTCT-1_1	UC-MSC_1	7	Mesenchymal stem cell (MSC)	MSC-4
	ACCTTTATCACCAGGC-1_1	UC-MSC_1	0	Mesenchymal stem cell (MSC)	MSC-2
	ACCTTTATCCGCATAA-1_1	UC-MSC_1	0	Mesenchymal stem cell (MSC)	MSC-2
	ACCTTTATCTGATACG-1_1	UC-MSC_1	4	Mesenchymal stem cell (MSC)	MSC-3
	ACCTTTATCTGCCAGG-1_1	UC-MSC_1	7	Mesenchymal stem cell (MSC)	MSC-4
	ACCTTTATCTGGTATG-1_1	UC-MSC_1	0	Mesenchymal stem cell (MSC)	MSC-2
	ACGAGCCAGAAACGAG-1_1	UC-MSC_1	0	Mesenchymal stem cell (MSC)	MSC-2
	ACGAGCCAGACAGGCT-1_1	UC-MSC_1	4	Mesenchymal stem cell (MSC)	MSC-3
	ACGAGCCAGATGCCAG-1_1	UC-MSC_1	0	Mesenchymal stem cell (MSC)	MSC-2
	ACGAGCCAGGAGTACC-1_1	UC-MSC_1	2	Mesenchymal stem cell (MSC)	MSC-1
	ACGAGCCAGGTTCCTA-1_1	UC-MSC_1	2	Mesenchymal stem cell (MSC)	MSC-1
	ACGAGCCCATCGATTG-1_1	UC-MSC_1	0	Mesenchymal stem cell (MSC)	MSC-2
	ACGAGCCGTACTTAGC-1_1	UC-MSC_1	0	Mesenchymal stem cell (MSC)	MSC-2
	ACGAGCCGTGTATGGG-1_1	UC-MSC_1	0	Mesenchymal stem cell (MSC)	MSC-2
	ACGAGCCTCTCGCTTG-1_1	UC-MSC_1	0	Mesenchymal stem cell (MSC)	MSC-2
	ACGAGGAAGGACCACA-1_1	UC-MSC_1	0	Mesenchymal stem cell (MSC)	MSC-2
	ACGAGGAAGGTAGCCA-1_1	UC-MSC_1	4	Mesenchymal stem cell (MSC)	MSC-3
	ACGAGGAAGTGGACGT-1_1	UC-MSC_1	2	Mesenchymal stem cell (MSC)	MSC-1
	ACGAGGACAAGGTTTC-1_1	UC-MSC_1	7	Mesenchymal stem cell (MSC)	MSC-4
	ACGAGGACAATGGAGC-1_1	UC-MSC_1	7	Mesenchymal stem cell (MSC)	MSC-4
	ACGAGGACAGCGTTCG-1_1	UC-MSC_1	2	Mesenchymal stem cell (MSC)	MSC-1
	ACGAGGACAGGGTATG-1_1	UC-MSC_1	0	Mesenchymal stem cell (MSC)	MSC-2
	ACGAGGAGTAGCGCTC-1_1	UC-MSC_1	4	Mesenchymal stem cell (MSC)	MSC-3
	ACGAGGAGTCAGAAGC-1_1	UC-MSC_1	0	Mesenchymal stem cell (MSC)	MSC-2
	ACGAGGAGTCTCACCT-1_1	UC-MSC_1	0	Mesenchymal stem cell (MSC)	MSC-2
	ACGAGGATCGTTTATC-1_1	UC-MSC_1	2	Mesenchymal stem cell (MSC)	MSC-1
	ACGAGGATCTGCTGCT-1_1	UC-MSC_1	4	Mesenchymal stem cell (MSC)	MSC-3
	ACGATACAGTGCAAGC-1_1	UC-MSC_1	4	Mesenchymal stem cell (MSC)	MSC-3
	ACGATACCACAGTCGC-1_1	UC-MSC_1	0	Mesenchymal stem cell (MSC)	MSC-2
	ACGATACCACGAAAGC-1_1	UC-MSC_1	2	Mesenchymal stem cell (MSC)	MSC-1
	ACGATACCAGACAAAT-1_1	UC-MSC_1	2	Mesenchymal stem cell (MSC)	MSC-1
	ACGATACGTCGAATCT-1_1	UC-MSC_1	0	Mesenchymal stem cell (MSC)	MSC-2
	ACGATACGTGACCAAG-1_1	UC-MSC_1	7	Mesenchymal stem cell (MSC)	MSC-4
	ACGATACGTGCGCTTG-1_1	UC-MSC_1	0	Mesenchymal stem cell (MSC)	MSC-2
	ACGATACTCCGCAGTG-1_1	UC-MSC_1	4	Mesenchymal stem cell (MSC)	MSC-3
	ACGATACTCTCGCTTG-1_1	UC-MSC_1	0	Mesenchymal stem cell (MSC)	MSC-2
	ACGATGTAGAGTACAT-1_1	UC-MSC_1	0	Mesenchymal stem cell (MSC)	MSC-2
	ACGATGTAGATCGGGT-1_1	UC-MSC_1	0	Mesenchymal stem cell (MSC)	MSC-2
	ACGATGTAGTGACATA-1_1	UC-MSC_1	2	Mesenchymal stem cell (MSC)	MSC-1
	ACGATGTAGTGGCACA-1_1	UC-MSC_1	2	Mesenchymal stem cell (MSC)	MSC-1
	ACGATGTAGTTATCGC-1_1	UC-MSC_1	7	Mesenchymal stem cell (MSC)	MSC-4
	ACGATGTCAATAACGA-1_1	UC-MSC_1	7	Mesenchymal stem cell (MSC)	MSC-4
	ACGATGTCACACAGAG-1_1	UC-MSC_1	0	Mesenchymal stem cell (MSC)	MSC-2
	ACGATGTCAGATCTGT-1_1	UC-MSC_1	0	Mesenchymal stem cell (MSC)	MSC-2
	ACGATGTCAGGCGATA-1_1	UC-MSC_1	0	Mesenchymal stem cell (MSC)	MSC-2
	ACGATGTCATTTGCCC-1_1	UC-MSC_1	0	Mesenchymal stem cell (MSC)	MSC-2
	ACGATGTGTATAATGG-1_1	UC-MSC_1	0	Mesenchymal stem cell (MSC)	MSC-2
	ACGATGTGTGGTAACG-1_1	UC-MSC_1	0	Mesenchymal stem cell (MSC)	MSC-2
	ACGATGTGTTATCGGT-1_1	UC-MSC_1	0	Mesenchymal stem cell (MSC)	MSC-2
	ACGATGTGTTGCCTCT-1_1	UC-MSC_1	2	Mesenchymal stem cell (MSC)	MSC-1
	ACGATGTTCATAAAGG-1_1	UC-MSC_1	0	Mesenchymal stem cell (MSC)	MSC-2
	ACGCAGCAGAAACCAT-1_1	UC-MSC_1	0	Mesenchymal stem cell (MSC)	MSC-2
	ACGCAGCAGAGAGCTC-1_1	UC-MSC_1	0	Mesenchymal stem cell (MSC)	MSC-2
	ACGCAGCAGAGTGAGA-1_1	UC-MSC_1	0	Mesenchymal stem cell (MSC)	MSC-2
	ACGCAGCAGCAATCTC-1_1	UC-MSC_1	0	Mesenchymal stem cell (MSC)	MSC-2
	ACGCAGCCAATGGAGC-1_1	UC-MSC_1	7	Mesenchymal stem cell (MSC)	MSC-4
	ACGCAGCCATATGCTG-1_1	UC-MSC_1	2	Mesenchymal stem cell (MSC)	MSC-1
	ACGCAGCGTGAACCTT-1_1	UC-MSC_1	4	Mesenchymal stem cell (MSC)	MSC-3
	ACGCAGCGTGAGCGAT-1_1	UC-MSC_1	4	Mesenchymal stem cell (MSC)	MSC-3
	ACGCAGCGTTACCAGT-1_1	UC-MSC_1	4	Mesenchymal stem cell (MSC)	MSC-3
	ACGCAGCTCATCATTC-1_1	UC-MSC_1	7	Mesenchymal stem cell (MSC)	MSC-4
	ACGCAGCTCCTGCTTG-1_1	UC-MSC_1	2	Mesenchymal stem cell (MSC)	MSC-1
	ACGCAGCTCGAGAACG-1_1	UC-MSC_1	2	Mesenchymal stem cell (MSC)	MSC-1
	ACGCAGCTCTGCGACG-1_1	UC-MSC_1	0	Mesenchymal stem cell (MSC)	MSC-2
	ACGCAGCTCTTGTCAT-1_1	UC-MSC_1	0	Mesenchymal stem cell (MSC)	MSC-2
	ACGCCAGAGAGGTTAT-1_1	UC-MSC_1	0	Mesenchymal stem cell (MSC)	MSC-2
	ACGCCAGAGTCATCCA-1_1	UC-MSC_1	2	Mesenchymal stem cell (MSC)	MSC-1
	ACGCCAGCAAGGTTTC-1_1	UC-MSC_1	0	Mesenchymal stem cell (MSC)	MSC-2
	ACGCCAGCACCGAAAG-1_1	UC-MSC_1	0	Mesenchymal stem cell (MSC)	MSC-2
	ACGCCAGCACGAGAGT-1_1	UC-MSC_1	4	Mesenchymal stem cell (MSC)	MSC-3
	ACGCCAGCAGACAAGC-1_1	UC-MSC_1	0	Mesenchymal stem cell (MSC)	MSC-2
	ACGCCAGCATACGCCG-1_1	UC-MSC_1	2	Mesenchymal stem cell (MSC)	MSC-1
	ACGCCAGGTGAAAGAG-1_1	UC-MSC_1	4	Mesenchymal stem cell (MSC)	MSC-3
	ACGCCAGGTGCAACGA-1_1	UC-MSC_1	7	Mesenchymal stem cell (MSC)	MSC-4
	ACGCCAGTCAGCCTAA-1_1	UC-MSC_1	0	Mesenchymal stem cell (MSC)	MSC-2
	ACGCCAGTCAGTTAGC-1_1	UC-MSC_1	7	Mesenchymal stem cell (MSC)	MSC-4
	ACGCCAGTCAGTTGAC-1_1	UC-MSC_1	4	Mesenchymal stem cell (MSC)	MSC-3
	ACGCCAGTCCCTAACC-1_1	UC-MSC_1	2	Mesenchymal stem cell (MSC)	MSC-1
	ACGCCAGTCTTGCAAG-1_1	UC-MSC_1	0	Mesenchymal stem cell (MSC)	MSC-2
	ACGCCGAAGCGTGAAC-1_1	UC-MSC_1	0	Mesenchymal stem cell (MSC)	MSC-2
	ACGCCGAAGGCGTACA-1_1	UC-MSC_1	4	Mesenchymal stem cell (MSC)	MSC-3
	ACGCCGAAGTATTGGA-1_1	UC-MSC_1	2	Mesenchymal stem cell (MSC)	MSC-1
	ACGCCGACAAGTCATC-1_1	UC-MSC_1	2	Mesenchymal stem cell (MSC)	MSC-1
	ACGCCGACACAAGTAA-1_1	UC-MSC_1	0	Mesenchymal stem cell (MSC)	MSC-2
	ACGCCGACACACCGCA-1_1	UC-MSC_1	4	Mesenchymal stem cell (MSC)	MSC-3
	ACGCCGACAGCCACCA-1_1	UC-MSC_1	7	Mesenchymal stem cell (MSC)	MSC-4
	ACGCCGATCGCAAGCC-1_1	UC-MSC_1	0	Mesenchymal stem cell (MSC)	MSC-2
	ACGGAGAAGAGACTTA-1_1	UC-MSC_1	2	Mesenchymal stem cell (MSC)	MSC-1
	ACGGAGAAGGGCATGT-1_1	UC-MSC_1	0	Mesenchymal stem cell (MSC)	MSC-2
	ACGGAGACACCGATAT-1_1	UC-MSC_1	4	Mesenchymal stem cell (MSC)	MSC-3
	ACGGAGACATGGTCAT-1_1	UC-MSC_1	2	Mesenchymal stem cell (MSC)	MSC-1
	ACGGAGATCCCAACGG-1_1	UC-MSC_1	2	Mesenchymal stem cell (MSC)	MSC-1
	ACGGAGATCCCTCAGT-1_1	UC-MSC_1	0	Mesenchymal stem cell (MSC)	MSC-2
	ACGGAGATCCTACAGA-1_1	UC-MSC_1	2	Mesenchymal stem cell (MSC)	MSC-1
	ACGGAGATCGTAGGTT-1_1	UC-MSC_1	4	Mesenchymal stem cell (MSC)	MSC-3
	ACGGCCAAGACCTAGG-1_1	UC-MSC_1	7	Mesenchymal stem cell (MSC)	MSC-4
	ACGGCCACAACTGGCC-1_1	UC-MSC_1	0	Mesenchymal stem cell (MSC)	MSC-2
	ACGGCCACACTTGGAT-1_1	UC-MSC_1	2	Mesenchymal stem cell (MSC)	MSC-1
	ACGGCCACATGTCCTC-1_1	UC-MSC_1	0	Mesenchymal stem cell (MSC)	MSC-2
	ACGGCCAGTAAACGCG-1_1	UC-MSC_1	0	Mesenchymal stem cell (MSC)	MSC-2
	ACGGCCAGTGTTGAGG-1_1	UC-MSC_1	4	Mesenchymal stem cell (MSC)	MSC-3
	ACGGCCAGTTGCGTTA-1_1	UC-MSC_1	0	Mesenchymal stem cell (MSC)	MSC-2
	ACGGCCATCGGGAGTA-1_1	UC-MSC_1	4	Mesenchymal stem cell (MSC)	MSC-3
	ACGGGCTAGAACTGTA-1_1	UC-MSC_1	0	Mesenchymal stem cell (MSC)	MSC-2
	ACGGGCTAGCATGGCA-1_1	UC-MSC_1	2	Mesenchymal stem cell (MSC)	MSC-1
	ACGGGCTAGGACACCA-1_1	UC-MSC_1	2	Mesenchymal stem cell (MSC)	MSC-1
	ACGGGCTCAACACGCC-1_1	UC-MSC_1	4	Mesenchymal stem cell (MSC)	MSC-3
	ACGGGCTCATCCTAGA-1_1	UC-MSC_1	2	Mesenchymal stem cell (MSC)	MSC-1
	ACGGGCTCATCGGACC-1_1	UC-MSC_1	2	Mesenchymal stem cell (MSC)	MSC-1
	ACGGGCTGTCAGAAGC-1_1	UC-MSC_1	0	Mesenchymal stem cell (MSC)	MSC-2
	ACGGGCTGTCCAGTTA-1_1	UC-MSC_1	0	Mesenchymal stem cell (MSC)	MSC-2
	ACGGGCTGTCGGCATC-1_1	UC-MSC_1	2	Mesenchymal stem cell (MSC)	MSC-1
	ACGGGCTTCGCCGTGA-1_1	UC-MSC_1	2	Mesenchymal stem cell (MSC)	MSC-1
	ACGGGTCAGCGAAGGG-1_1	UC-MSC_1	0	Mesenchymal stem cell (MSC)	MSC-2
	ACGGGTCAGGATCGCA-1_1	UC-MSC_1	4	Mesenchymal stem cell (MSC)	MSC-3
	ACGGGTCAGGCAGGTT-1_1	UC-MSC_1	0	Mesenchymal stem cell (MSC)	MSC-2
	ACGGGTCAGTCAAGCG-1_1	UC-MSC_1	2	Mesenchymal stem cell (MSC)	MSC-1
	ACGGGTCAGTGAACGC-1_1	UC-MSC_1	2	Mesenchymal stem cell (MSC)	MSC-1
	ACGGGTCCAATAGCGG-1_1	UC-MSC_1	0	Mesenchymal stem cell (MSC)	MSC-2
	ACGGGTCCACAGACTT-1_1	UC-MSC_1	4	Mesenchymal stem cell (MSC)	MSC-3
	ACGGGTCCAGGAATCG-1_1	UC-MSC_1	0	Mesenchymal stem cell (MSC)	MSC-2
	ACGGGTCGTTTGTTTC-1_1	UC-MSC_1	0	Mesenchymal stem cell (MSC)	MSC-2
	ACGGGTCTCGGAGGTA-1_1	UC-MSC_1	7	Mesenchymal stem cell (MSC)	MSC-4
	ACGGGTCTCTAACTGG-1_1	UC-MSC_1	2	Mesenchymal stem cell (MSC)	MSC-1
	ACGGGTCTCTGATTCT-1_1	UC-MSC_1	7	Mesenchymal stem cell (MSC)	MSC-4
	ACGGGTCTCTTACCTA-1_1	UC-MSC_1	0	Mesenchymal stem cell (MSC)	MSC-2
	ACGTCAAAGATGGGTC-1_1	UC-MSC_1	2	Mesenchymal stem cell (MSC)	MSC-1
	ACGTCAAAGCTGAACG-1_1	UC-MSC_1	0	Mesenchymal stem cell (MSC)	MSC-2
	ACGTCAAAGGCGCTCT-1_1	UC-MSC_1	2	Mesenchymal stem cell (MSC)	MSC-1
	ACGTCAAAGGGCACTA-1_1	UC-MSC_1	0	Mesenchymal stem cell (MSC)	MSC-2
	ACGTCAACACAACGTT-1_1	UC-MSC_1	0	Mesenchymal stem cell (MSC)	MSC-2
	ACGTCAACACCAGGTC-1_1	UC-MSC_1	0	Mesenchymal stem cell (MSC)	MSC-2
	ACGTCAAGTGCGAAAC-1_1	UC-MSC_1	0	Mesenchymal stem cell (MSC)	MSC-2
	ACGTCAATCGGAAATA-1_1	UC-MSC_1	0	Mesenchymal stem cell (MSC)	MSC-2
	ACGTCAATCTCTTATG-1_1	UC-MSC_1	2	Mesenchymal stem cell (MSC)	MSC-1
	ACTATCTAGCTGCCCA-1_1	UC-MSC_1	0	Mesenchymal stem cell (MSC)	MSC-2
	ACTATCTAGGCTAGAC-1_1	UC-MSC_1	4	Mesenchymal stem cell (MSC)	MSC-3
	ACTATCTAGTTACCCA-1_1	UC-MSC_1	0	Mesenchymal stem cell (MSC)	MSC-2
	ACTATCTCAAGTAGTA-1_1	UC-MSC_1	0	Mesenchymal stem cell (MSC)	MSC-2
	ACTATCTCACAGACTT-1_1	UC-MSC_1	4	Mesenchymal stem cell (MSC)	MSC-3
	ACTATCTCACGGCTAC-1_1	UC-MSC_1	4	Mesenchymal stem cell (MSC)	MSC-3
	ACTATCTCAGTTAACC-1_1	UC-MSC_1	4	Mesenchymal stem cell (MSC)	MSC-3
	ACTATCTGTAGCTCCG-1_1	UC-MSC_1	4	Mesenchymal stem cell (MSC)	MSC-3
	ACTATCTGTTGCTCCT-1_1	UC-MSC_1	2	Mesenchymal stem cell (MSC)	MSC-1
	ACTATCTTCAAGGCTT-1_1	UC-MSC_1	7	Mesenchymal stem cell (MSC)	MSC-4
	ACTGAACAGAGCAATT-1_1	UC-MSC_1	7	Mesenchymal stem cell (MSC)	MSC-4
	ACTGAACAGCTAGTTC-1_1	UC-MSC_1	0	Mesenchymal stem cell (MSC)	MSC-2
	ACTGAACAGTGAAGTT-1_1	UC-MSC_1	0	Mesenchymal stem cell (MSC)	MSC-2
	ACTGAACCATATGCTG-1_1	UC-MSC_1	0	Mesenchymal stem cell (MSC)	MSC-2
	ACTGAACCATTGGTAC-1_1	UC-MSC_1	0	Mesenchymal stem cell (MSC)	MSC-2
	ACTGAACGTCGGCTCA-1_1	UC-MSC_1	2	Mesenchymal stem cell (MSC)	MSC-1
	ACTGAACGTGGACGAT-1_1	UC-MSC_1	2	Mesenchymal stem cell (MSC)	MSC-1
	ACTGAACTCAGCATGT-1_1	UC-MSC_1	4	Mesenchymal stem cell (MSC)	MSC-3
	ACTGAACTCTTGTTTG-1_1	UC-MSC_1	0	Mesenchymal stem cell (MSC)	MSC-2
	ACTGAGTAGAGCTGCA-1_1	UC-MSC_1	0	Mesenchymal stem cell (MSC)	MSC-2
	ACTGAGTAGCGCCTTG-1_1	UC-MSC_1	0	Mesenchymal stem cell (MSC)	MSC-2
	ACTGAGTAGCTAACAA-1_1	UC-MSC_1	2	Mesenchymal stem cell (MSC)	MSC-1
	ACTGAGTAGTAGCCGA-1_1	UC-MSC_1	2	Mesenchymal stem cell (MSC)	MSC-1
	ACTGAGTAGTGTTAGA-1_1	UC-MSC_1	2	Mesenchymal stem cell (MSC)	MSC-1
	ACTGAGTCAAACCCAT-1_1	UC-MSC_1	0	Mesenchymal stem cell (MSC)	MSC-2
	ACTGAGTCAATTCCTT-1_1	UC-MSC_1	2	Mesenchymal stem cell (MSC)	MSC-1
	ACTGAGTCAGATGGCA-1_1	UC-MSC_1	4	Mesenchymal stem cell (MSC)	MSC-3
	ACTGAGTCATGCAATC-1_1	UC-MSC_1	2	Mesenchymal stem cell (MSC)	MSC-1
	ACTGAGTCATTTCACT-1_1	UC-MSC_1	2	Mesenchymal stem cell (MSC)	MSC-1
	ACTGAGTGTAGGGTAC-1_1	UC-MSC_1	0	Mesenchymal stem cell (MSC)	MSC-2
	ACTGAGTGTCTCTTAT-1_1	UC-MSC_1	0	Mesenchymal stem cell (MSC)	MSC-2
	ACTGAGTGTGCATCTA-1_1	UC-MSC_1	7	Mesenchymal stem cell (MSC)	MSC-4
	ACTGAGTGTGGTACAG-1_1	UC-MSC_1	4	Mesenchymal stem cell (MSC)	MSC-3
	ACTGAGTGTTCTGGTA-1_1	UC-MSC_1	4	Mesenchymal stem cell (MSC)	MSC-3
	ACTGAGTTCAAACCGT-1_1	UC-MSC_1	0	Mesenchymal stem cell (MSC)	MSC-2
	ACTGAGTTCCAGTATG-1_1	UC-MSC_1	7	Mesenchymal stem cell (MSC)	MSC-4
	ACTGAGTTCCTTTCGG-1_1	UC-MSC_1	0	Mesenchymal stem cell (MSC)	MSC-2
	ACTGAGTTCTCGCTTG-1_1	UC-MSC_1	0	Mesenchymal stem cell (MSC)	MSC-2
	ACTGATGAGCGAGAAA-1_1	UC-MSC_1	0	Mesenchymal stem cell (MSC)	MSC-2
	ACTGATGAGCGTAATA-1_1	UC-MSC_1	7	Mesenchymal stem cell (MSC)	MSC-4
	ACTGATGCAAAGTCAA-1_1	UC-MSC_1	4	Mesenchymal stem cell (MSC)	MSC-3
	ACTGATGCAAGCTGTT-1_1	UC-MSC_1	2	Mesenchymal stem cell (MSC)	MSC-1
	ACTGATGGTATCAGTC-1_1	UC-MSC_1	0	Mesenchymal stem cell (MSC)	MSC-2
	ACTGATGGTGGCGAAT-1_1	UC-MSC_1	4	Mesenchymal stem cell (MSC)	MSC-3
	ACTGATGGTTCCATGA-1_1	UC-MSC_1	0	Mesenchymal stem cell (MSC)	MSC-2
	ACTGATGGTTGACGTT-1_1	UC-MSC_1	0	Mesenchymal stem cell (MSC)	MSC-2
	ACTGATGTCAGCGACC-1_1	UC-MSC_1	0	Mesenchymal stem cell (MSC)	MSC-2
	ACTGATGTCCTCAATT-1_1	UC-MSC_1	2	Mesenchymal stem cell (MSC)	MSC-1
	ACTGCTCAGACTAGGC-1_1	UC-MSC_1	0	Mesenchymal stem cell (MSC)	MSC-2
	ACTGCTCAGCCAACAG-1_1	UC-MSC_1	0	Mesenchymal stem cell (MSC)	MSC-2
	ACTGCTCAGTGAACGC-1_1	UC-MSC_1	2	Mesenchymal stem cell (MSC)	MSC-1
	ACTGCTCAGTGACATA-1_1	UC-MSC_1	0	Mesenchymal stem cell (MSC)	MSC-2
	ACTGCTCCAGCGATCC-1_1	UC-MSC_1	0	Mesenchymal stem cell (MSC)	MSC-2
	ACTGCTCCATAGTAAG-1_1	UC-MSC_1	4	Mesenchymal stem cell (MSC)	MSC-3
	ACTGCTCGTAGCTCCG-1_1	UC-MSC_1	4	Mesenchymal stem cell (MSC)	MSC-3
	ACTGCTCGTCCATCCT-1_1	UC-MSC_1	2	Mesenchymal stem cell (MSC)	MSC-1
	ACTGCTCGTTTAGCTG-1_1	UC-MSC_1	0	Mesenchymal stem cell (MSC)	MSC-2
	ACTGCTCTCATCACCC-1_1	UC-MSC_1	0	Mesenchymal stem cell (MSC)	MSC-2
	ACTGCTCTCCCTAATT-1_1	UC-MSC_1	0	Mesenchymal stem cell (MSC)	MSC-2
	ACTGCTCTCGTCTGCT-1_1	UC-MSC_1	4	Mesenchymal stem cell (MSC)	MSC-3
	ACTGCTCTCTACCTGC-1_1	UC-MSC_1	4	Mesenchymal stem cell (MSC)	MSC-3
	ACTGCTCTCTGATTCT-1_1	UC-MSC_1	0	Mesenchymal stem cell (MSC)	MSC-2
	ACTGTCCGTAAGGATT-1_1	UC-MSC_1	7	Mesenchymal stem cell (MSC)	MSC-4
	ACTGTCCGTCAAACTC-1_1	UC-MSC_1	4	Mesenchymal stem cell (MSC)	MSC-3
	ACTGTCCTCGTTGCCT-1_1	UC-MSC_1	0	Mesenchymal stem cell (MSC)	MSC-2
	ACTTACTAGATAGGAG-1_1	UC-MSC_1	2	Mesenchymal stem cell (MSC)	MSC-1
	ACTTACTAGCGAAGGG-1_1	UC-MSC_1	0	Mesenchymal stem cell (MSC)	MSC-2
	ACTTACTAGGGAGTAA-1_1	UC-MSC_1	2	Mesenchymal stem cell (MSC)	MSC-1
	ACTTACTCAAAGGCGT-1_1	UC-MSC_1	2	Mesenchymal stem cell (MSC)	MSC-1
	ACTTACTCAATAAGCA-1_1	UC-MSC_1	2	Mesenchymal stem cell (MSC)	MSC-1
	ACTTACTCATGCTAGT-1_1	UC-MSC_1	2	Mesenchymal stem cell (MSC)	MSC-1
	ACTTACTGTACAGACG-1_1	UC-MSC_1	4	Mesenchymal stem cell (MSC)	MSC-3
	ACTTACTGTATTCTCT-1_1	UC-MSC_1	2	Mesenchymal stem cell (MSC)	MSC-1
	ACTTACTGTCGGATCC-1_1	UC-MSC_1	7	Mesenchymal stem cell (MSC)	MSC-4
	ACTTACTGTTGTCGCG-1_1	UC-MSC_1	7	Mesenchymal stem cell (MSC)	MSC-4
	ACTTGTTAGCTTTGGT-1_1	UC-MSC_1	4	Mesenchymal stem cell (MSC)	MSC-3
	ACTTGTTCACATCTTT-1_1	UC-MSC_1	0	Mesenchymal stem cell (MSC)	MSC-2
	ACTTGTTCAGTGACAG-1_1	UC-MSC_1	0	Mesenchymal stem cell (MSC)	MSC-2
	ACTTGTTGTACCCAAT-1_1	UC-MSC_1	0	Mesenchymal stem cell (MSC)	MSC-2
	ACTTGTTGTCTCTCGT-1_1	UC-MSC_1	4	Mesenchymal stem cell (MSC)	MSC-3
	ACTTGTTGTTGGTTTG-1_1	UC-MSC_1	2	Mesenchymal stem cell (MSC)	MSC-1
	ACTTGTTTCAATAAGG-1_1	UC-MSC_1	4	Mesenchymal stem cell (MSC)	MSC-3
	ACTTGTTTCCACTGGG-1_1	UC-MSC_1	0	Mesenchymal stem cell (MSC)	MSC-2
	ACTTGTTTCGAATGCT-1_1	UC-MSC_1	0	Mesenchymal stem cell (MSC)	MSC-2
	ACTTTCAAGACTCGGA-1_1	UC-MSC_1	0	Mesenchymal stem cell (MSC)	MSC-2
	ACTTTCAAGTGCGTGA-1_1	UC-MSC_1	2	Mesenchymal stem cell (MSC)	MSC-1
	ACTTTCAGTAAACCTC-1_1	UC-MSC_1	0	Mesenchymal stem cell (MSC)	MSC-2
	ACTTTCAGTACATGTC-1_1	UC-MSC_1	0	Mesenchymal stem cell (MSC)	MSC-2
	ACTTTCAGTGAGTATA-1_1	UC-MSC_1	0	Mesenchymal stem cell (MSC)	MSC-2
	ACTTTCAGTTGATTGC-1_1	UC-MSC_1	7	Mesenchymal stem cell (MSC)	MSC-4
	ACTTTCATCCGCGTTT-1_1	UC-MSC_1	0	Mesenchymal stem cell (MSC)	MSC-2
	ACTTTCATCTTGTCAT-1_1	UC-MSC_1	2	Mesenchymal stem cell (MSC)	MSC-1
	AGAATAGAGACAATAC-1_1	UC-MSC_1	2	Mesenchymal stem cell (MSC)	MSC-1
	AGAATAGAGGCAAAGA-1_1	UC-MSC_1	2	Mesenchymal stem cell (MSC)	MSC-1
	AGAATAGAGGGTCTCC-1_1	UC-MSC_1	2	Mesenchymal stem cell (MSC)	MSC-1
	AGAATAGAGGTTACCT-1_1	UC-MSC_1	0	Mesenchymal stem cell (MSC)	MSC-2
	AGAATAGAGTTTCCTT-1_1	UC-MSC_1	0	Mesenchymal stem cell (MSC)	MSC-2
	AGAATAGCAGTAAGCG-1_1	UC-MSC_1	0	Mesenchymal stem cell (MSC)	MSC-2
	AGAATAGCATGGGAAC-1_1	UC-MSC_1	4	Mesenchymal stem cell (MSC)	MSC-3
	AGAATAGGTAAACACA-1_1	UC-MSC_1	7	Mesenchymal stem cell (MSC)	MSC-4
	AGAATAGGTGAACCTT-1_1	UC-MSC_1	4	Mesenchymal stem cell (MSC)	MSC-3
	AGACGTTAGAATAGGG-1_1	UC-MSC_1	0	Mesenchymal stem cell (MSC)	MSC-2
	AGACGTTAGCTATGCT-1_1	UC-MSC_1	0	Mesenchymal stem cell (MSC)	MSC-2
	AGACGTTAGGAATCGC-1_1	UC-MSC_1	0	Mesenchymal stem cell (MSC)	MSC-2
	AGACGTTAGTCGATAA-1_1	UC-MSC_1	4	Mesenchymal stem cell (MSC)	MSC-3
	AGACGTTCACATGTGT-1_1	UC-MSC_1	2	Mesenchymal stem cell (MSC)	MSC-1
	AGACGTTCAGACAGGT-1_1	UC-MSC_1	4	Mesenchymal stem cell (MSC)	MSC-3
	AGACGTTGTCTAGCCG-1_1	UC-MSC_1	0	Mesenchymal stem cell (MSC)	MSC-2
	AGACGTTGTTATCACG-1_1	UC-MSC_1	2	Mesenchymal stem cell (MSC)	MSC-1
	AGACGTTTCACCATAG-1_1	UC-MSC_1	0	Mesenchymal stem cell (MSC)	MSC-2
	AGACGTTTCGTTTAGG-1_1	UC-MSC_1	0	Mesenchymal stem cell (MSC)	MSC-2
	AGAGCGAAGCGCCTCA-1_1	UC-MSC_1	0	Mesenchymal stem cell (MSC)	MSC-2
	AGAGCGAAGCTGCCCA-1_1	UC-MSC_1	7	Mesenchymal stem cell (MSC)	MSC-4
	AGAGCGAAGGCATGGT-1_1	UC-MSC_1	2	Mesenchymal stem cell (MSC)	MSC-1
	AGAGCGAAGTGAATTG-1_1	UC-MSC_1	0	Mesenchymal stem cell (MSC)	MSC-2
	AGAGCGACATCACGAT-1_1	UC-MSC_1	0	Mesenchymal stem cell (MSC)	MSC-2
	AGAGCGAGTACCAGTT-1_1	UC-MSC_1	0	Mesenchymal stem cell (MSC)	MSC-2
	AGAGCGAGTCCAAGTT-1_1	UC-MSC_1	4	Mesenchymal stem cell (MSC)	MSC-3
	AGAGCGAGTCCGAATT-1_1	UC-MSC_1	2	Mesenchymal stem cell (MSC)	MSC-1
	AGAGCGATCGGTCTAA-1_1	UC-MSC_1	0	Mesenchymal stem cell (MSC)	MSC-2
	AGAGCGATCGGTTCGG-1_1	UC-MSC_1	2	Mesenchymal stem cell (MSC)	MSC-1
	AGAGCGATCGTTTATC-1_1	UC-MSC_1	7	Mesenchymal stem cell (MSC)	MSC-4
	AGAGCTTAGAAGGCCT-1_1	UC-MSC_1	0	Mesenchymal stem cell (MSC)	MSC-2
	AGAGCTTAGCAGCGTA-1_1	UC-MSC_1	0	Mesenchymal stem cell (MSC)	MSC-2
	AGAGCTTAGCGGCTTC-1_1	UC-MSC_1	2	Mesenchymal stem cell (MSC)	MSC-1
	AGAGCTTAGGAGTCTG-1_1	UC-MSC_1	4	Mesenchymal stem cell (MSC)	MSC-3
	AGAGCTTAGTGAACAT-1_1	UC-MSC_1	2	Mesenchymal stem cell (MSC)	MSC-1
	AGAGCTTAGTGTGGCA-1_1	UC-MSC_1	0	Mesenchymal stem cell (MSC)	MSC-2
	AGAGCTTCAATGAAAC-1_1	UC-MSC_1	0	Mesenchymal stem cell (MSC)	MSC-2
	AGAGCTTCACAACGCC-1_1	UC-MSC_1	4	Mesenchymal stem cell (MSC)	MSC-3
	AGAGCTTGTCCTAGCG-1_1	UC-MSC_1	4	Mesenchymal stem cell (MSC)	MSC-3
	AGAGCTTGTCTCGTTC-1_1	UC-MSC_1	2	Mesenchymal stem cell (MSC)	MSC-1
	AGAGCTTTCAACGGCC-1_1	UC-MSC_1	4	Mesenchymal stem cell (MSC)	MSC-3
	AGAGCTTTCACTCTTA-1_1	UC-MSC_1	2	Mesenchymal stem cell (MSC)	MSC-1
	AGAGCTTTCGGCGCAT-1_1	UC-MSC_1	0	Mesenchymal stem cell (MSC)	MSC-2
	AGAGTGGAGCGTCAAG-1_1	UC-MSC_1	0	Mesenchymal stem cell (MSC)	MSC-2
	AGAGTGGAGGGCATGT-1_1	UC-MSC_1	4	Mesenchymal stem cell (MSC)	MSC-3
	AGAGTGGAGTACGACG-1_1	UC-MSC_1	2	Mesenchymal stem cell (MSC)	MSC-1
	AGAGTGGAGTACGATA-1_1	UC-MSC_1	4	Mesenchymal stem cell (MSC)	MSC-3
	AGAGTGGCAATCACAC-1_1	UC-MSC_1	0	Mesenchymal stem cell (MSC)	MSC-2
	AGAGTGGCACCCTATC-1_1	UC-MSC_1	0	Mesenchymal stem cell (MSC)	MSC-2
	AGAGTGGCATGCCACG-1_1	UC-MSC_1	2	Mesenchymal stem cell (MSC)	MSC-1
	AGAGTGGGTCACTTCC-1_1	UC-MSC_1	7	Mesenchymal stem cell (MSC)	MSC-4
	AGAGTGGGTGTGGCTC-1_1	UC-MSC_1	7	Mesenchymal stem cell (MSC)	MSC-4
	AGAGTGGTCCAAGTAC-1_1	UC-MSC_1	0	Mesenchymal stem cell (MSC)	MSC-2
	AGAGTGGTCCTTGGTC-1_1	UC-MSC_1	2	Mesenchymal stem cell (MSC)	MSC-1
	AGAGTGGTCGGATGTT-1_1	UC-MSC_1	0	Mesenchymal stem cell (MSC)	MSC-2
	AGAGTGGTCTGTCTCG-1_1	UC-MSC_1	4	Mesenchymal stem cell (MSC)	MSC-3
	AGATCTGAGACAGGCT-1_1	UC-MSC_1	0	Mesenchymal stem cell (MSC)	MSC-2
	AGATCTGAGAGGGCTT-1_1	UC-MSC_1	7	Mesenchymal stem cell (MSC)	MSC-4
	AGATCTGAGATGCGAC-1_1	UC-MSC_1	7	Mesenchymal stem cell (MSC)	MSC-4
	AGATCTGAGCTCCTTC-1_1	UC-MSC_1	0	Mesenchymal stem cell (MSC)	MSC-2
	AGATCTGAGGAGTACC-1_1	UC-MSC_1	4	Mesenchymal stem cell (MSC)	MSC-3
	AGATCTGAGTGGTAGC-1_1	UC-MSC_1	7	Mesenchymal stem cell (MSC)	MSC-4
	AGATCTGCACCGAAAG-1_1	UC-MSC_1	2	Mesenchymal stem cell (MSC)	MSC-1
	AGATCTGCACTCTGTC-1_1	UC-MSC_1	7	Mesenchymal stem cell (MSC)	MSC-4
	AGATCTGCATATGGTC-1_1	UC-MSC_1	0	Mesenchymal stem cell (MSC)	MSC-2
	AGATCTGGTAAGTAGT-1_1	UC-MSC_1	0	Mesenchymal stem cell (MSC)	MSC-2
	AGATCTGGTAGGGACT-1_1	UC-MSC_1	0	Mesenchymal stem cell (MSC)	MSC-2
	AGATCTGTCCGTTGTC-1_1	UC-MSC_1	7	Mesenchymal stem cell (MSC)	MSC-4
	AGATCTGTCGCAAACT-1_1	UC-MSC_1	4	Mesenchymal stem cell (MSC)	MSC-3
	AGATCTGTCGGTCTAA-1_1	UC-MSC_1	4	Mesenchymal stem cell (MSC)	MSC-3
	AGATCTGTCTAGCACA-1_1	UC-MSC_1	7	Mesenchymal stem cell (MSC)	MSC-4
	AGATTGCAGATCCCAT-1_1	UC-MSC_1	2	Mesenchymal stem cell (MSC)	MSC-1
	AGATTGCAGCAGGCTA-1_1	UC-MSC_1	2	Mesenchymal stem cell (MSC)	MSC-1
	AGATTGCAGGACAGCT-1_1	UC-MSC_1	0	Mesenchymal stem cell (MSC)	MSC-2
	AGATTGCCAAAGAATC-1_1	UC-MSC_1	0	Mesenchymal stem cell (MSC)	MSC-2
	AGATTGCCAAGAGTCG-1_1	UC-MSC_1	0	Mesenchymal stem cell (MSC)	MSC-2
	AGATTGCCAAGCCGCT-1_1	UC-MSC_1	2	Mesenchymal stem cell (MSC)	MSC-1
	AGATTGCCACAAGACG-1_1	UC-MSC_1	2	Mesenchymal stem cell (MSC)	MSC-1
	AGATTGCCACCAGGCT-1_1	UC-MSC_1	0	Mesenchymal stem cell (MSC)	MSC-2
	AGATTGCCAGCCAGAA-1_1	UC-MSC_1	2	Mesenchymal stem cell (MSC)	MSC-1
	AGATTGCGTAGCTGCC-1_1	UC-MSC_1	4	Mesenchymal stem cell (MSC)	MSC-3
	AGATTGCGTTAAAGTG-1_1	UC-MSC_1	0	Mesenchymal stem cell (MSC)	MSC-2
	AGATTGCGTTCAGCGC-1_1	UC-MSC_1	0	Mesenchymal stem cell (MSC)	MSC-2
	AGATTGCTCCACGTTC-1_1	UC-MSC_1	0	Mesenchymal stem cell (MSC)	MSC-2
	AGATTGCTCCGTAGGC-1_1	UC-MSC_1	2	Mesenchymal stem cell (MSC)	MSC-1
	AGCAGCCAGACGCTTT-1_1	UC-MSC_1	2	Mesenchymal stem cell (MSC)	MSC-1
	AGCAGCCAGAGATGAG-1_1	UC-MSC_1	0	Mesenchymal stem cell (MSC)	MSC-2
	AGCAGCCAGAGTCTGG-1_1	UC-MSC_1	0	Mesenchymal stem cell (MSC)	MSC-2
	AGCAGCCAGCAACGGT-1_1	UC-MSC_1	4	Mesenchymal stem cell (MSC)	MSC-3
	AGCAGCCAGCGTAGTG-1_1	UC-MSC_1	4	Mesenchymal stem cell (MSC)	MSC-3
	AGCAGCCAGGCTAGCA-1_1	UC-MSC_1	7	Mesenchymal stem cell (MSC)	MSC-4
	AGCAGCCCAAAGCAAT-1_1	UC-MSC_1	0	Mesenchymal stem cell (MSC)	MSC-2
	AGCAGCCCACAGCGTC-1_1	UC-MSC_1	4	Mesenchymal stem cell (MSC)	MSC-3
	AGCAGCCTCGGAAACG-1_1	UC-MSC_1	0	Mesenchymal stem cell (MSC)	MSC-2
	AGCATACAGGGAACGG-1_1	UC-MSC_1	0	Mesenchymal stem cell (MSC)	MSC-2
	AGCATACAGTGGTCCC-1_1	UC-MSC_1	4	Mesenchymal stem cell (MSC)	MSC-3
	AGCATACCACTGAAGG-1_1	UC-MSC_1	4	Mesenchymal stem cell (MSC)	MSC-3
	AGCATACCATCTACGA-1_1	UC-MSC_1	0	Mesenchymal stem cell (MSC)	MSC-2
	AGCATACCATTAGCCA-1_1	UC-MSC_1	4	Mesenchymal stem cell (MSC)	MSC-3
	AGCATACGTCGAACAG-1_1	UC-MSC_1	2	Mesenchymal stem cell (MSC)	MSC-1
	AGCATACGTGTGACCC-1_1	UC-MSC_1	0	Mesenchymal stem cell (MSC)	MSC-2
	AGCATACGTTGACGTT-1_1	UC-MSC_1	4	Mesenchymal stem cell (MSC)	MSC-3
	AGCATACTCATTGCCC-1_1	UC-MSC_1	4	Mesenchymal stem cell (MSC)	MSC-3
	AGCATACTCCGCAAGC-1_1	UC-MSC_1	0	Mesenchymal stem cell (MSC)	MSC-2
	AGCATACTCTCGATGA-1_1	UC-MSC_1	2	Mesenchymal stem cell (MSC)	MSC-1
	AGCCTAAAGACTTTCG-1_1	UC-MSC_1	0	Mesenchymal stem cell (MSC)	MSC-2
	AGCCTAAAGAGCTGGT-1_1	UC-MSC_1	0	Mesenchymal stem cell (MSC)	MSC-2
	AGCCTAAAGGACACCA-1_1	UC-MSC_1	2	Mesenchymal stem cell (MSC)	MSC-1
	AGCCTAAAGGAGTACC-1_1	UC-MSC_1	4	Mesenchymal stem cell (MSC)	MSC-3
	AGCCTAACAATGTAAG-1_1	UC-MSC_1	2	Mesenchymal stem cell (MSC)	MSC-1
	AGCCTAACAGAAGCAC-1_1	UC-MSC_1	0	Mesenchymal stem cell (MSC)	MSC-2
	AGCCTAACAGCATGAG-1_1	UC-MSC_1	4	Mesenchymal stem cell (MSC)	MSC-3
	AGCCTAACAGGCTCAC-1_1	UC-MSC_1	0	Mesenchymal stem cell (MSC)	MSC-2
	AGCCTAACATCGTCGG-1_1	UC-MSC_1	2	Mesenchymal stem cell (MSC)	MSC-1
	AGCCTAATCAACACTG-1_1	UC-MSC_1	0	Mesenchymal stem cell (MSC)	MSC-2
	AGCCTAATCACAGGCC-1_1	UC-MSC_1	4	Mesenchymal stem cell (MSC)	MSC-3
	AGCCTAATCACCTTAT-1_1	UC-MSC_1	7	Mesenchymal stem cell (MSC)	MSC-4
	AGCCTAATCAGTTTGG-1_1	UC-MSC_1	0	Mesenchymal stem cell (MSC)	MSC-2
	AGCGGTCAGTGCGTGA-1_1	UC-MSC_1	2	Mesenchymal stem cell (MSC)	MSC-1
	AGCGGTCCATTGGTAC-1_1	UC-MSC_1	0	Mesenchymal stem cell (MSC)	MSC-2
	AGCGGTCGTGCAACGA-1_1	UC-MSC_1	0	Mesenchymal stem cell (MSC)	MSC-2
	AGCGGTCGTGCCTGTG-1_1	UC-MSC_1	2	Mesenchymal stem cell (MSC)	MSC-1
	AGCGGTCGTTGACGTT-1_1	UC-MSC_1	7	Mesenchymal stem cell (MSC)	MSC-4
	AGCGGTCTCAAAGTAG-1_1	UC-MSC_1	4	Mesenchymal stem cell (MSC)	MSC-3
	AGCGGTCTCCACGTGG-1_1	UC-MSC_1	0	Mesenchymal stem cell (MSC)	MSC-2
	AGCGTATAGCTGATAA-1_1	UC-MSC_1	0	Mesenchymal stem cell (MSC)	MSC-2
	AGCGTATCAAGCCATT-1_1	UC-MSC_1	0	Mesenchymal stem cell (MSC)	MSC-2
	AGCGTATCACGGTTTA-1_1	UC-MSC_1	7	Mesenchymal stem cell (MSC)	MSC-4
	AGCGTATCAGATGGGT-1_1	UC-MSC_1	4	Mesenchymal stem cell (MSC)	MSC-3
	AGCGTATGTTACTGAC-1_1	UC-MSC_1	2	Mesenchymal stem cell (MSC)	MSC-1
	AGCGTATGTTCCAACA-1_1	UC-MSC_1	4	Mesenchymal stem cell (MSC)	MSC-3
	AGCGTATGTTCGGGCT-1_1	UC-MSC_1	0	Mesenchymal stem cell (MSC)	MSC-2
	AGCGTATTCCAAACAC-1_1	UC-MSC_1	7	Mesenchymal stem cell (MSC)	MSC-4
	AGCGTATTCCCTAACC-1_1	UC-MSC_1	0	Mesenchymal stem cell (MSC)	MSC-2
	AGCGTATTCCGAGCCA-1_1	UC-MSC_1	2	Mesenchymal stem cell (MSC)	MSC-1
	AGCGTATTCGCCGTGA-1_1	UC-MSC_1	2	Mesenchymal stem cell (MSC)	MSC-1
	AGCGTATTCGTAGGAG-1_1	UC-MSC_1	7	Mesenchymal stem cell (MSC)	MSC-4
	AGCGTCGAGCCATCGC-1_1	UC-MSC_1	7	Mesenchymal stem cell (MSC)	MSC-4
	AGCGTCGAGCGTGAAC-1_1	UC-MSC_1	4	Mesenchymal stem cell (MSC)	MSC-3
	AGCGTCGAGTCCGTAT-1_1	UC-MSC_1	0	Mesenchymal stem cell (MSC)	MSC-2
	AGCGTCGAGTGCAAGC-1_1	UC-MSC_1	4	Mesenchymal stem cell (MSC)	MSC-3
	AGCGTCGAGTTCGCAT-1_1	UC-MSC_1	0	Mesenchymal stem cell (MSC)	MSC-2
	AGCGTCGCAATGTAAG-1_1	UC-MSC_1	0	Mesenchymal stem cell (MSC)	MSC-2
	AGCGTCGCACACAGAG-1_1	UC-MSC_1	4	Mesenchymal stem cell (MSC)	MSC-3
	AGCGTCGCACCTTGTC-1_1	UC-MSC_1	0	Mesenchymal stem cell (MSC)	MSC-2
	AGCGTCGCACGACGAA-1_1	UC-MSC_1	0	Mesenchymal stem cell (MSC)	MSC-2
	AGCGTCGCAGACACTT-1_1	UC-MSC_1	7	Mesenchymal stem cell (MSC)	MSC-4
	AGCGTCGCATAGACTC-1_1	UC-MSC_1	4	Mesenchymal stem cell (MSC)	MSC-3
	AGCGTCGGTGGACGAT-1_1	UC-MSC_1	2	Mesenchymal stem cell (MSC)	MSC-1
	AGCGTCGGTTACGACT-1_1	UC-MSC_1	4	Mesenchymal stem cell (MSC)	MSC-3
	AGCGTCGGTTCCGTCT-1_1	UC-MSC_1	2	Mesenchymal stem cell (MSC)	MSC-1
	AGCGTCGTCGGCGCAT-1_1	UC-MSC_1	2	Mesenchymal stem cell (MSC)	MSC-1
	AGCTCCTAGACCCACC-1_1	UC-MSC_1	0	Mesenchymal stem cell (MSC)	MSC-2
	AGCTCCTAGGTGATTA-1_1	UC-MSC_1	0	Mesenchymal stem cell (MSC)	MSC-2
	AGCTCCTAGTTACCCA-1_1	UC-MSC_1	2	Mesenchymal stem cell (MSC)	MSC-1
	AGCTCCTGTTTCGCTC-1_1	UC-MSC_1	0	Mesenchymal stem cell (MSC)	MSC-2
	AGCTCCTTCAACGGGA-1_1	UC-MSC_1	4	Mesenchymal stem cell (MSC)	MSC-3
	AGCTCCTTCCCTCAGT-1_1	UC-MSC_1	7	Mesenchymal stem cell (MSC)	MSC-4
	AGCTCTCAGCACAGGT-1_1	UC-MSC_1	7	Mesenchymal stem cell (MSC)	MSC-4
	AGCTCTCCACAGGCCT-1_1	UC-MSC_1	7	Mesenchymal stem cell (MSC)	MSC-4
	AGCTCTCCACATCCGG-1_1	UC-MSC_1	0	Mesenchymal stem cell (MSC)	MSC-2
	AGCTCTCCATTCACTT-1_1	UC-MSC_1	0	Mesenchymal stem cell (MSC)	MSC-2
	AGCTCTCGTACAGTTC-1_1	UC-MSC_1	2	Mesenchymal stem cell (MSC)	MSC-1
	AGCTCTCGTATTACCG-1_1	UC-MSC_1	7	Mesenchymal stem cell (MSC)	MSC-4
	AGCTCTCGTCCATGAT-1_1	UC-MSC_1	2	Mesenchymal stem cell (MSC)	MSC-1
	AGCTCTCGTGATGTGG-1_1	UC-MSC_1	0	Mesenchymal stem cell (MSC)	MSC-2
	AGCTCTCTCAAAGACA-1_1	UC-MSC_1	0	Mesenchymal stem cell (MSC)	MSC-2
	AGCTCTCTCACCCGAG-1_1	UC-MSC_1	7	Mesenchymal stem cell (MSC)	MSC-4
	AGCTCTCTCATTGCCC-1_1	UC-MSC_1	7	Mesenchymal stem cell (MSC)	MSC-4
	AGCTCTCTCCACGCAG-1_1	UC-MSC_1	4	Mesenchymal stem cell (MSC)	MSC-3
	AGCTTGAAGCAGGTCA-1_1	UC-MSC_1	0	Mesenchymal stem cell (MSC)	MSC-2
	AGCTTGAAGGATTCGG-1_1	UC-MSC_1	0	Mesenchymal stem cell (MSC)	MSC-2
	AGCTTGAAGGCAAAGA-1_1	UC-MSC_1	7	Mesenchymal stem cell (MSC)	MSC-4
	AGCTTGAAGGTAGCCA-1_1	UC-MSC_1	7	Mesenchymal stem cell (MSC)	MSC-4
	AGCTTGACATACTCTT-1_1	UC-MSC_1	4	Mesenchymal stem cell (MSC)	MSC-3
	AGCTTGACATTGGGCC-1_1	UC-MSC_1	7	Mesenchymal stem cell (MSC)	MSC-4
	AGCTTGAGTCGGATCC-1_1	UC-MSC_1	0	Mesenchymal stem cell (MSC)	MSC-2
	AGCTTGAGTCTAGTCA-1_1	UC-MSC_1	0	Mesenchymal stem cell (MSC)	MSC-2
	AGCTTGAGTCTCATCC-1_1	UC-MSC_1	2	Mesenchymal stem cell (MSC)	MSC-1
	AGCTTGAGTGGTACAG-1_1	UC-MSC_1	2	Mesenchymal stem cell (MSC)	MSC-1
	AGCTTGATCATCATTC-1_1	UC-MSC_1	0	Mesenchymal stem cell (MSC)	MSC-2
	AGCTTGATCTCGATGA-1_1	UC-MSC_1	7	Mesenchymal stem cell (MSC)	MSC-4
	AGGCCACAGCTAAACA-1_1	UC-MSC_1	4	Mesenchymal stem cell (MSC)	MSC-3
	AGGCCACCAACCGCCA-1_1	UC-MSC_1	0	Mesenchymal stem cell (MSC)	MSC-2
	AGGCCACCAATTGCTG-1_1	UC-MSC_1	0	Mesenchymal stem cell (MSC)	MSC-2
	AGGCCACGTTCAGACT-1_1	UC-MSC_1	0	Mesenchymal stem cell (MSC)	MSC-2
	AGGCCACGTTCGTTGA-1_1	UC-MSC_1	0	Mesenchymal stem cell (MSC)	MSC-2
	AGGCCACGTTTGGCGC-1_1	UC-MSC_1	0	Mesenchymal stem cell (MSC)	MSC-2
	AGGCCACTCACAGTAC-1_1	UC-MSC_1	4	Mesenchymal stem cell (MSC)	MSC-3
	AGGCCACTCGCCGTGA-1_1	UC-MSC_1	4	Mesenchymal stem cell (MSC)	MSC-3
	AGGCCACTCTGTTGAG-1_1	UC-MSC_1	4	Mesenchymal stem cell (MSC)	MSC-3
	AGGCCGTAGAGAACAG-1_1	UC-MSC_1	2	Mesenchymal stem cell (MSC)	MSC-1
	AGGCCGTAGGCTCTTA-1_1	UC-MSC_1	2	Mesenchymal stem cell (MSC)	MSC-1
	AGGCCGTAGTGTACCT-1_1	UC-MSC_1	0	Mesenchymal stem cell (MSC)	MSC-2
	AGGCCGTCACAAGCCC-1_1	UC-MSC_1	2	Mesenchymal stem cell (MSC)	MSC-1
	AGGCCGTCAGGCGATA-1_1	UC-MSC_1	0	Mesenchymal stem cell (MSC)	MSC-2
	AGGCCGTCATCACCCT-1_1	UC-MSC_1	0	Mesenchymal stem cell (MSC)	MSC-2
	AGGCCGTGTCTAGTGT-1_1	UC-MSC_1	2	Mesenchymal stem cell (MSC)	MSC-1
	AGGCCGTGTGCACGAA-1_1	UC-MSC_1	0	Mesenchymal stem cell (MSC)	MSC-2
	AGGCCGTGTTAAGACA-1_1	UC-MSC_1	0	Mesenchymal stem cell (MSC)	MSC-2
	AGGCCGTTCCACGAAT-1_1	UC-MSC_1	0	Mesenchymal stem cell (MSC)	MSC-2
	AGGCCGTTCGGAGCAA-1_1	UC-MSC_1	0	Mesenchymal stem cell (MSC)	MSC-2
	AGGGAGTAGACCACGA-1_1	UC-MSC_1	7	Mesenchymal stem cell (MSC)	MSC-4
	AGGGAGTAGGTACTCT-1_1	UC-MSC_1	4	Mesenchymal stem cell (MSC)	MSC-3
	AGGGAGTCAATTGCTG-1_1	UC-MSC_1	0	Mesenchymal stem cell (MSC)	MSC-2
	AGGGAGTGTGCAACGA-1_1	UC-MSC_1	0	Mesenchymal stem cell (MSC)	MSC-2
	AGGGAGTGTTACTGAC-1_1	UC-MSC_1	0	Mesenchymal stem cell (MSC)	MSC-2
	AGGGAGTTCACTATTC-1_1	UC-MSC_1	2	Mesenchymal stem cell (MSC)	MSC-1
	AGGGATGAGAAGCCCA-1_1	UC-MSC_1	2	Mesenchymal stem cell (MSC)	MSC-1
	AGGGATGCAATCGAAA-1_1	UC-MSC_1	4	Mesenchymal stem cell (MSC)	MSC-3
	AGGGATGGTAGGCTGA-1_1	UC-MSC_1	4	Mesenchymal stem cell (MSC)	MSC-3
	AGGGATGGTCACTGGC-1_1	UC-MSC_1	0	Mesenchymal stem cell (MSC)	MSC-2
	AGGGATGGTTCGCGAC-1_1	UC-MSC_1	2	Mesenchymal stem cell (MSC)	MSC-1
	AGGGATGGTTGTGGAG-1_1	UC-MSC_1	7	Mesenchymal stem cell (MSC)	MSC-4
	AGGGATGTCAATACCG-1_1	UC-MSC_1	0	Mesenchymal stem cell (MSC)	MSC-2
	AGGGATGTCACAACGT-1_1	UC-MSC_1	2	Mesenchymal stem cell (MSC)	MSC-1
	AGGGATGTCATATCGG-1_1	UC-MSC_1	7	Mesenchymal stem cell (MSC)	MSC-4
	AGGGATGTCCCATTTA-1_1	UC-MSC_1	0	Mesenchymal stem cell (MSC)	MSC-2
	AGGGATGTCTTGTATC-1_1	UC-MSC_1	0	Mesenchymal stem cell (MSC)	MSC-2
	AGGGTGAAGATGTGGC-1_1	UC-MSC_1	0	Mesenchymal stem cell (MSC)	MSC-2
	AGGGTGAAGTAGTGCG-1_1	UC-MSC_1	7	Mesenchymal stem cell (MSC)	MSC-4
	AGGGTGACAGCTGCAC-1_1	UC-MSC_1	0	Mesenchymal stem cell (MSC)	MSC-2
	AGGGTGACATAACCTG-1_1	UC-MSC_1	7	Mesenchymal stem cell (MSC)	MSC-4
	AGGGTGAGTTAGGGTG-1_1	UC-MSC_1	0	Mesenchymal stem cell (MSC)	MSC-2
	AGGGTGAGTTCGCTAA-1_1	UC-MSC_1	7	Mesenchymal stem cell (MSC)	MSC-4
	AGGGTGATCAATCTCT-1_1	UC-MSC_1	2	Mesenchymal stem cell (MSC)	MSC-1
	AGGGTGATCCACTGGG-1_1	UC-MSC_1	0	Mesenchymal stem cell (MSC)	MSC-2
	AGGGTGATCCGAAGAG-1_1	UC-MSC_1	0	Mesenchymal stem cell (MSC)	MSC-2
	AGGTCATAGATGTGGC-1_1	UC-MSC_1	7	Mesenchymal stem cell (MSC)	MSC-4
	AGGTCATAGCACCGCT-1_1	UC-MSC_1	0	Mesenchymal stem cell (MSC)	MSC-2
	AGGTCATAGCCACTAT-1_1	UC-MSC_1	2	Mesenchymal stem cell (MSC)	MSC-1
	AGGTCATAGCGATAGC-1_1	UC-MSC_1	0	Mesenchymal stem cell (MSC)	MSC-2
	AGGTCATAGCTAACAA-1_1	UC-MSC_1	2	Mesenchymal stem cell (MSC)	MSC-1
	AGGTCATAGGTTACCT-1_1	UC-MSC_1	0	Mesenchymal stem cell (MSC)	MSC-2
	AGGTCATCAAAGGTGC-1_1	UC-MSC_1	0	Mesenchymal stem cell (MSC)	MSC-2
	AGGTCATCAATAACGA-1_1	UC-MSC_1	2	Mesenchymal stem cell (MSC)	MSC-1
	AGGTCATCAATGTAAG-1_1	UC-MSC_1	0	Mesenchymal stem cell (MSC)	MSC-2
	AGGTCATCACGTAAGG-1_1	UC-MSC_1	0	Mesenchymal stem cell (MSC)	MSC-2
	AGGTCATGTCGCATAT-1_1	UC-MSC_1	4	Mesenchymal stem cell (MSC)	MSC-3
	AGGTCATGTTTGACAC-1_1	UC-MSC_1	4	Mesenchymal stem cell (MSC)	MSC-3
	AGGTCATTCATGGTCA-1_1	UC-MSC_1	2	Mesenchymal stem cell (MSC)	MSC-1
	AGGTCATTCCTCTAGC-1_1	UC-MSC_1	4	Mesenchymal stem cell (MSC)	MSC-3
	AGGTCCGAGCTAAACA-1_1	UC-MSC_1	4	Mesenchymal stem cell (MSC)	MSC-3
	AGGTCCGAGCTCCTCT-1_1	UC-MSC_1	0	Mesenchymal stem cell (MSC)	MSC-2
	AGGTCCGAGGGTGTTG-1_1	UC-MSC_1	0	Mesenchymal stem cell (MSC)	MSC-2
	AGGTCCGAGTGAATTG-1_1	UC-MSC_1	0	Mesenchymal stem cell (MSC)	MSC-2
	AGGTCCGAGTGTTAGA-1_1	UC-MSC_1	0	Mesenchymal stem cell (MSC)	MSC-2
	AGGTCCGCAAATCCGT-1_1	UC-MSC_1	7	Mesenchymal stem cell (MSC)	MSC-4
	AGGTCCGCACCGAAAG-1_1	UC-MSC_1	2	Mesenchymal stem cell (MSC)	MSC-1
	AGGTCCGCACGAAGCA-1_1	UC-MSC_1	7	Mesenchymal stem cell (MSC)	MSC-4
	AGGTCCGCAGGTGGAT-1_1	UC-MSC_1	7	Mesenchymal stem cell (MSC)	MSC-4
	AGGTCCGGTAACGACG-1_1	UC-MSC_1	2	Mesenchymal stem cell (MSC)	MSC-1
	AGGTCCGGTCCAGTAT-1_1	UC-MSC_1	0	Mesenchymal stem cell (MSC)	MSC-2
	AGGTCCGTCGCGTAGC-1_1	UC-MSC_1	0	Mesenchymal stem cell (MSC)	MSC-2
	AGGTCCGTCTGTGCAA-1_1	UC-MSC_1	0	Mesenchymal stem cell (MSC)	MSC-2
	AGTAGTCAGACAGGCT-1_1	UC-MSC_1	0	Mesenchymal stem cell (MSC)	MSC-2
	AGTAGTCAGGCTCATT-1_1	UC-MSC_1	7	Mesenchymal stem cell (MSC)	MSC-4
	AGTAGTCAGGTAGCTG-1_1	UC-MSC_1	0	Mesenchymal stem cell (MSC)	MSC-2
	AGTAGTCAGTACTTGC-1_1	UC-MSC_1	0	Mesenchymal stem cell (MSC)	MSC-2
	AGTAGTCCACATGACT-1_1	UC-MSC_1	2	Mesenchymal stem cell (MSC)	MSC-1
	AGTAGTCCACGACTCG-1_1	UC-MSC_1	2	Mesenchymal stem cell (MSC)	MSC-1
	AGTAGTCCATGCCACG-1_1	UC-MSC_1	0	Mesenchymal stem cell (MSC)	MSC-2
	AGTAGTCCATGCCTAA-1_1	UC-MSC_1	2	Mesenchymal stem cell (MSC)	MSC-1
	AGTAGTCGTAACGCGA-1_1	UC-MSC_1	7	Mesenchymal stem cell (MSC)	MSC-4
	AGTAGTCGTCTCTCTG-1_1	UC-MSC_1	7	Mesenchymal stem cell (MSC)	MSC-4
	AGTAGTCTCAGCTTAG-1_1	UC-MSC_1	2	Mesenchymal stem cell (MSC)	MSC-1
	AGTAGTCTCATTCACT-1_1	UC-MSC_1	4	Mesenchymal stem cell (MSC)	MSC-3
	AGTAGTCTCGAACGGA-1_1	UC-MSC_1	7	Mesenchymal stem cell (MSC)	MSC-4
	AGTAGTCTCTTTAGTC-1_1	UC-MSC_1	0	Mesenchymal stem cell (MSC)	MSC-2
	AGTCTTTAGCTGGAAC-1_1	UC-MSC_1	7	Mesenchymal stem cell (MSC)	MSC-4
	AGTCTTTAGGCGCTCT-1_1	UC-MSC_1	4	Mesenchymal stem cell (MSC)	MSC-3
	AGTCTTTAGTGCAAGC-1_1	UC-MSC_1	0	Mesenchymal stem cell (MSC)	MSC-2
	AGTCTTTCAATGGAAT-1_1	UC-MSC_1	4	Mesenchymal stem cell (MSC)	MSC-3
	AGTCTTTCAATGGTCT-1_1	UC-MSC_1	0	Mesenchymal stem cell (MSC)	MSC-2
	AGTCTTTCAGGCTCAC-1_1	UC-MSC_1	2	Mesenchymal stem cell (MSC)	MSC-1
	AGTCTTTGTCTAGCCG-1_1	UC-MSC_1	2	Mesenchymal stem cell (MSC)	MSC-1
	AGTGAGGAGACTTTCG-1_1	UC-MSC_1	2	Mesenchymal stem cell (MSC)	MSC-1
	AGTGAGGAGCAGGCTA-1_1	UC-MSC_1	4	Mesenchymal stem cell (MSC)	MSC-3
	AGTGAGGAGTAACCCT-1_1	UC-MSC_1	2	Mesenchymal stem cell (MSC)	MSC-1
	AGTGAGGCAGTCTTCC-1_1	UC-MSC_1	2	Mesenchymal stem cell (MSC)	MSC-1
	AGTGAGGGTAAGGATT-1_1	UC-MSC_1	0	Mesenchymal stem cell (MSC)	MSC-2
	AGTGAGGGTAGCGCAA-1_1	UC-MSC_1	4	Mesenchymal stem cell (MSC)	MSC-3
	AGTGGGAAGGCAATTA-1_1	UC-MSC_1	0	Mesenchymal stem cell (MSC)	MSC-2
	AGTGGGACAGTCTTCC-1_1	UC-MSC_1	4	Mesenchymal stem cell (MSC)	MSC-3
	AGTGGGACATAAAGGT-1_1	UC-MSC_1	4	Mesenchymal stem cell (MSC)	MSC-3
	AGTGGGAGTCGTTGTA-1_1	UC-MSC_1	0	Mesenchymal stem cell (MSC)	MSC-2
	AGTGGGAGTTATGTGC-1_1	UC-MSC_1	0	Mesenchymal stem cell (MSC)	MSC-2
	AGTGGGAGTTGCTCCT-1_1	UC-MSC_1	7	Mesenchymal stem cell (MSC)	MSC-4
	AGTGTCAAGACTAGAT-1_1	UC-MSC_1	2	Mesenchymal stem cell (MSC)	MSC-1
	AGTGTCAAGTATTGGA-1_1	UC-MSC_1	0	Mesenchymal stem cell (MSC)	MSC-2
	AGTGTCAAGTCACGCC-1_1	UC-MSC_1	0	Mesenchymal stem cell (MSC)	MSC-2
	AGTGTCACAAAGAATC-1_1	UC-MSC_1	0	Mesenchymal stem cell (MSC)	MSC-2
	AGTGTCACAGGTGCCT-1_1	UC-MSC_1	4	Mesenchymal stem cell (MSC)	MSC-3
	AGTGTCACAGTGGGAT-1_1	UC-MSC_1	4	Mesenchymal stem cell (MSC)	MSC-3
	AGTGTCACATGTAGTC-1_1	UC-MSC_1	2	Mesenchymal stem cell (MSC)	MSC-1
	AGTGTCACATTTGCTT-1_1	UC-MSC_1	0	Mesenchymal stem cell (MSC)	MSC-2
	AGTGTCAGTACATCCA-1_1	UC-MSC_1	4	Mesenchymal stem cell (MSC)	MSC-3
	AGTGTCAGTCAATACC-1_1	UC-MSC_1	2	Mesenchymal stem cell (MSC)	MSC-1
	AGTGTCATCAGCTTAG-1_1	UC-MSC_1	4	Mesenchymal stem cell (MSC)	MSC-3
	AGTGTCATCGCGGATC-1_1	UC-MSC_1	2	Mesenchymal stem cell (MSC)	MSC-1
	AGTGTCATCGTTTATC-1_1	UC-MSC_1	0	Mesenchymal stem cell (MSC)	MSC-2
	AGTGTCATCTGCAGTA-1_1	UC-MSC_1	4	Mesenchymal stem cell (MSC)	MSC-3
	AGTGTCATCTGGTTCC-1_1	UC-MSC_1	4	Mesenchymal stem cell (MSC)	MSC-3
	AGTTGGTAGCGAAGGG-1_1	UC-MSC_1	0	Mesenchymal stem cell (MSC)	MSC-2
	AGTTGGTAGCGCCTTG-1_1	UC-MSC_1	2	Mesenchymal stem cell (MSC)	MSC-1
	AGTTGGTAGTCAAGCG-1_1	UC-MSC_1	2	Mesenchymal stem cell (MSC)	MSC-1
	AGTTGGTAGTTATCGC-1_1	UC-MSC_1	2	Mesenchymal stem cell (MSC)	MSC-1
	AGTTGGTCATGTCTCC-1_1	UC-MSC_1	4	Mesenchymal stem cell (MSC)	MSC-3
	AGTTGGTCATTAGCCA-1_1	UC-MSC_1	4	Mesenchymal stem cell (MSC)	MSC-3
	AGTTGGTGTACATCCA-1_1	UC-MSC_1	4	Mesenchymal stem cell (MSC)	MSC-3
	AGTTGGTGTACCGGCT-1_1	UC-MSC_1	2	Mesenchymal stem cell (MSC)	MSC-1
	AGTTGGTGTCATCGGC-1_1	UC-MSC_1	2	Mesenchymal stem cell (MSC)	MSC-1
	AGTTGGTGTGTTAAGA-1_1	UC-MSC_1	4	Mesenchymal stem cell (MSC)	MSC-3
	AGTTGGTTCGGTTAAC-1_1	UC-MSC_1	0	Mesenchymal stem cell (MSC)	MSC-2
	ATAACGCAGAACTCGG-1_1	UC-MSC_1	0	Mesenchymal stem cell (MSC)	MSC-2
	ATAACGCAGAAGGACA-1_1	UC-MSC_1	2	Mesenchymal stem cell (MSC)	MSC-1
	ATAACGCAGCTACCGC-1_1	UC-MSC_1	2	Mesenchymal stem cell (MSC)	MSC-1
	ATAACGCAGGATCGCA-1_1	UC-MSC_1	0	Mesenchymal stem cell (MSC)	MSC-2
	ATAACGCCACCACCAG-1_1	UC-MSC_1	0	Mesenchymal stem cell (MSC)	MSC-2
	ATAACGCCATACCATG-1_1	UC-MSC_1	0	Mesenchymal stem cell (MSC)	MSC-2
	ATAACGCCATGGATGG-1_1	UC-MSC_1	0	Mesenchymal stem cell (MSC)	MSC-2
	ATAACGCGTAAGTTCC-1_1	UC-MSC_1	4	Mesenchymal stem cell (MSC)	MSC-3
	ATAACGCGTAGTAGTA-1_1	UC-MSC_1	0	Mesenchymal stem cell (MSC)	MSC-2
	ATAAGAGAGGGAAACA-1_1	UC-MSC_1	2	Mesenchymal stem cell (MSC)	MSC-1
	ATAAGAGAGTAGTGCG-1_1	UC-MSC_1	4	Mesenchymal stem cell (MSC)	MSC-3
	ATAAGAGCAAAGTCAA-1_1	UC-MSC_1	2	Mesenchymal stem cell (MSC)	MSC-1
	ATAAGAGCAATCTGCA-1_1	UC-MSC_1	4	Mesenchymal stem cell (MSC)	MSC-3
	ATAAGAGCACCAGTTA-1_1	UC-MSC_1	0	Mesenchymal stem cell (MSC)	MSC-2
	ATAAGAGCAGATCTGT-1_1	UC-MSC_1	2	Mesenchymal stem cell (MSC)	MSC-1
	ATAAGAGCAGCCAATT-1_1	UC-MSC_1	4	Mesenchymal stem cell (MSC)	MSC-3
	ATAAGAGGTACACCGC-1_1	UC-MSC_1	0	Mesenchymal stem cell (MSC)	MSC-2
	ATAAGAGGTAGGCTGA-1_1	UC-MSC_1	0	Mesenchymal stem cell (MSC)	MSC-2
	ATAAGAGGTTACAGAA-1_1	UC-MSC_1	4	Mesenchymal stem cell (MSC)	MSC-3
	ATAAGAGGTTTCCACC-1_1	UC-MSC_1	7	Mesenchymal stem cell (MSC)	MSC-4
	ATAAGAGTCAGTTGAC-1_1	UC-MSC_1	7	Mesenchymal stem cell (MSC)	MSC-4
	ATAAGAGTCCATTCTA-1_1	UC-MSC_1	7	Mesenchymal stem cell (MSC)	MSC-4
	ATAAGAGTCTACTATC-1_1	UC-MSC_1	4	Mesenchymal stem cell (MSC)	MSC-3
	ATAGACCAGCCGGTAA-1_1	UC-MSC_1	7	Mesenchymal stem cell (MSC)	MSC-4
	ATAGACCCAATGGATA-1_1	UC-MSC_1	0	Mesenchymal stem cell (MSC)	MSC-2
	ATAGACCCAGTAAGAT-1_1	UC-MSC_1	4	Mesenchymal stem cell (MSC)	MSC-3
	ATAGACCGTATAATGG-1_1	UC-MSC_1	2	Mesenchymal stem cell (MSC)	MSC-1
	ATAGACCGTCCGTTAA-1_1	UC-MSC_1	7	Mesenchymal stem cell (MSC)	MSC-4
	ATAGACCGTCGGATCC-1_1	UC-MSC_1	0	Mesenchymal stem cell (MSC)	MSC-2
	ATAGACCGTTGCGCAC-1_1	UC-MSC_1	2	Mesenchymal stem cell (MSC)	MSC-1
	ATAGACCTCAAGAAGT-1_1	UC-MSC_1	2	Mesenchymal stem cell (MSC)	MSC-1
	ATAGACCTCAGTCAGT-1_1	UC-MSC_1	4	Mesenchymal stem cell (MSC)	MSC-3
	ATAGACCTCCCTAATT-1_1	UC-MSC_1	0	Mesenchymal stem cell (MSC)	MSC-2
	ATAGACCTCCCTCTTT-1_1	UC-MSC_1	2	Mesenchymal stem cell (MSC)	MSC-1
	ATAGACCTCGCATGGC-1_1	UC-MSC_1	0	Mesenchymal stem cell (MSC)	MSC-2
	ATAGACCTCTGGTGTA-1_1	UC-MSC_1	4	Mesenchymal stem cell (MSC)	MSC-3
	ATAGACCTCTTACCGC-1_1	UC-MSC_1	2	Mesenchymal stem cell (MSC)	MSC-1
	ATAGACCTCTTCATGT-1_1	UC-MSC_1	2	Mesenchymal stem cell (MSC)	MSC-1
	ATCACGAAGCTGGAAC-1_1	UC-MSC_1	2	Mesenchymal stem cell (MSC)	MSC-1
	ATCACGAAGGCTAGAC-1_1	UC-MSC_1	4	Mesenchymal stem cell (MSC)	MSC-3
	ATCACGAGTTGCCTCT-1_1	UC-MSC_1	4	Mesenchymal stem cell (MSC)	MSC-3
	ATCACGATCACTATTC-1_1	UC-MSC_1	0	Mesenchymal stem cell (MSC)	MSC-2
	ATCACGATCAGTGCAT-1_1	UC-MSC_1	4	Mesenchymal stem cell (MSC)	MSC-3
	ATCACGATCGTCTGAA-1_1	UC-MSC_1	0	Mesenchymal stem cell (MSC)	MSC-2
	ATCATCTAGCGATATA-1_1	UC-MSC_1	2	Mesenchymal stem cell (MSC)	MSC-1
	ATCATCTCAAAGGAAG-1_1	UC-MSC_1	0	Mesenchymal stem cell (MSC)	MSC-2
	ATCATCTCACGGACAA-1_1	UC-MSC_1	4	Mesenchymal stem cell (MSC)	MSC-3
	ATCATCTCATGCTGGC-1_1	UC-MSC_1	7	Mesenchymal stem cell (MSC)	MSC-4
	ATCATCTGTACAGCAG-1_1	UC-MSC_1	4	Mesenchymal stem cell (MSC)	MSC-3
	ATCATCTGTATATGGA-1_1	UC-MSC_1	2	Mesenchymal stem cell (MSC)	MSC-1
	ATCATCTGTGGCGAAT-1_1	UC-MSC_1	0	Mesenchymal stem cell (MSC)	MSC-2
	ATCATCTTCAGTACGT-1_1	UC-MSC_1	7	Mesenchymal stem cell (MSC)	MSC-4
	ATCATCTTCATATCGG-1_1	UC-MSC_1	4	Mesenchymal stem cell (MSC)	MSC-3
	ATCATCTTCCCATTTA-1_1	UC-MSC_1	0	Mesenchymal stem cell (MSC)	MSC-2
	ATCATCTTCGGAATCT-1_1	UC-MSC_1	4	Mesenchymal stem cell (MSC)	MSC-3
	ATCATCTTCGTAGGTT-1_1	UC-MSC_1	4	Mesenchymal stem cell (MSC)	MSC-3
	ATCATCTTCTTGTATC-1_1	UC-MSC_1	0	Mesenchymal stem cell (MSC)	MSC-2
	ATCATGGAGCCTCGTG-1_1	UC-MSC_1	4	Mesenchymal stem cell (MSC)	MSC-3
	ATCATGGAGCGTCTAT-1_1	UC-MSC_1	0	Mesenchymal stem cell (MSC)	MSC-2
	ATCATGGCAGACAAAT-1_1	UC-MSC_1	4	Mesenchymal stem cell (MSC)	MSC-3
	ATCATGGCAGGAATGC-1_1	UC-MSC_1	2	Mesenchymal stem cell (MSC)	MSC-1
	ATCATGGGTAAAGTCA-1_1	UC-MSC_1	4	Mesenchymal stem cell (MSC)	MSC-3
	ATCATGGGTATCTGCA-1_1	UC-MSC_1	0	Mesenchymal stem cell (MSC)	MSC-2
	ATCATGGGTCTCAACA-1_1	UC-MSC_1	2	Mesenchymal stem cell (MSC)	MSC-1
	ATCATGGTCTCATTCA-1_1	UC-MSC_1	4	Mesenchymal stem cell (MSC)	MSC-3
	ATCCACCAGAAACGAG-1_1	UC-MSC_1	2	Mesenchymal stem cell (MSC)	MSC-1
	ATCCACCAGAACAACT-1_1	UC-MSC_1	0	Mesenchymal stem cell (MSC)	MSC-2
	ATCCACCAGACTAGGC-1_1	UC-MSC_1	2	Mesenchymal stem cell (MSC)	MSC-1
	ATCCACCAGACTTTCG-1_1	UC-MSC_1	4	Mesenchymal stem cell (MSC)	MSC-3
	ATCCACCAGCGATCCC-1_1	UC-MSC_1	0	Mesenchymal stem cell (MSC)	MSC-2
	ATCCACCAGCGTGTCC-1_1	UC-MSC_1	2	Mesenchymal stem cell (MSC)	MSC-1
	ATCCACCAGTGACATA-1_1	UC-MSC_1	2	Mesenchymal stem cell (MSC)	MSC-1
	ATCCACCCATCCGCGA-1_1	UC-MSC_1	7	Mesenchymal stem cell (MSC)	MSC-4
	ATCCACCGTTATCCGA-1_1	UC-MSC_1	2	Mesenchymal stem cell (MSC)	MSC-1
	ATCCACCTCTACCAGA-1_1	UC-MSC_1	2	Mesenchymal stem cell (MSC)	MSC-1
	ATCCACCTCTTTAGGG-1_1	UC-MSC_1	7	Mesenchymal stem cell (MSC)	MSC-4
	ATCCGAAAGTGGAGAA-1_1	UC-MSC_1	2	Mesenchymal stem cell (MSC)	MSC-1
	ATCCGAACAAGCTGAG-1_1	UC-MSC_1	4	Mesenchymal stem cell (MSC)	MSC-3
	ATCCGAACAGGTGCCT-1_1	UC-MSC_1	0	Mesenchymal stem cell (MSC)	MSC-2
	ATCCGAACATTAGGCT-1_1	UC-MSC_1	0	Mesenchymal stem cell (MSC)	MSC-2
	ATCCGAAGTCTGGTCG-1_1	UC-MSC_1	0	Mesenchymal stem cell (MSC)	MSC-2
	ATCCGAAGTTTGTTTC-1_1	UC-MSC_1	2	Mesenchymal stem cell (MSC)	MSC-1
	ATCCGAATCCCACTTG-1_1	UC-MSC_1	2	Mesenchymal stem cell (MSC)	MSC-1
	ATCCGAATCGCTAGCG-1_1	UC-MSC_1	0	Mesenchymal stem cell (MSC)	MSC-2
	ATCCGAATCGGAAACG-1_1	UC-MSC_1	4	Mesenchymal stem cell (MSC)	MSC-3
	ATCCGAATCGGCTTGG-1_1	UC-MSC_1	0	Mesenchymal stem cell (MSC)	MSC-2
	ATCCGAATCGTGACAT-1_1	UC-MSC_1	4	Mesenchymal stem cell (MSC)	MSC-3
	ATCGAGTAGAGGACGG-1_1	UC-MSC_1	2	Mesenchymal stem cell (MSC)	MSC-1
	ATCGAGTAGGATGTAT-1_1	UC-MSC_1	2	Mesenchymal stem cell (MSC)	MSC-1
	ATCGAGTCAAAGCGGT-1_1	UC-MSC_1	0	Mesenchymal stem cell (MSC)	MSC-2
	ATCGAGTGTAAACGCG-1_1	UC-MSC_1	0	Mesenchymal stem cell (MSC)	MSC-2
	ATCGAGTGTACAGTTC-1_1	UC-MSC_1	0	Mesenchymal stem cell (MSC)	MSC-2
	ATCGAGTGTATCTGCA-1_1	UC-MSC_1	4	Mesenchymal stem cell (MSC)	MSC-3
	ATCGAGTGTCCGAGTC-1_1	UC-MSC_1	2	Mesenchymal stem cell (MSC)	MSC-1
	ATCGAGTTCATATCGG-1_1	UC-MSC_1	2	Mesenchymal stem cell (MSC)	MSC-1
	ATCGAGTTCCAAAGTC-1_1	UC-MSC_1	0	Mesenchymal stem cell (MSC)	MSC-2
	ATCGAGTTCGACGGAA-1_1	UC-MSC_1	0	Mesenchymal stem cell (MSC)	MSC-2
	ATCGAGTTCTATCGCC-1_1	UC-MSC_1	0	Mesenchymal stem cell (MSC)	MSC-2
	ATCGAGTTCTTTACAC-1_1	UC-MSC_1	4	Mesenchymal stem cell (MSC)	MSC-3
	ATCTACTAGAAGGACA-1_1	UC-MSC_1	0	Mesenchymal stem cell (MSC)	MSC-2
	ATCTACTCATCTATGG-1_1	UC-MSC_1	7	Mesenchymal stem cell (MSC)	MSC-4
	ATCTACTGTACATCCA-1_1	UC-MSC_1	4	Mesenchymal stem cell (MSC)	MSC-3
	ATCTACTGTTAAGAAC-1_1	UC-MSC_1	0	Mesenchymal stem cell (MSC)	MSC-2
	ATCTACTTCAGCTGGC-1_1	UC-MSC_1	2	Mesenchymal stem cell (MSC)	MSC-1
	ATCTACTTCAGGCCCA-1_1	UC-MSC_1	0	Mesenchymal stem cell (MSC)	MSC-2
	ATCTACTTCCGTTGCT-1_1	UC-MSC_1	2	Mesenchymal stem cell (MSC)	MSC-1
	ATCTACTTCCTGTAGA-1_1	UC-MSC_1	4	Mesenchymal stem cell (MSC)	MSC-3
	ATCTACTTCTGATACG-1_1	UC-MSC_1	0	Mesenchymal stem cell (MSC)	MSC-2
	ATCTGCCAGTGCCAGA-1_1	UC-MSC_1	7	Mesenchymal stem cell (MSC)	MSC-4
	ATCTGCCGTAGCTTGT-1_1	UC-MSC_1	2	Mesenchymal stem cell (MSC)	MSC-1
	ATCTGCCTCAAAGACA-1_1	UC-MSC_1	2	Mesenchymal stem cell (MSC)	MSC-1
	ATCTGCCTCCGTACAA-1_1	UC-MSC_1	0	Mesenchymal stem cell (MSC)	MSC-2
	ATGAGGGAGAAGGACA-1_1	UC-MSC_1	4	Mesenchymal stem cell (MSC)	MSC-3
	ATGAGGGAGCACAGGT-1_1	UC-MSC_1	0	Mesenchymal stem cell (MSC)	MSC-2
	ATGAGGGAGGAATTAC-1_1	UC-MSC_1	0	Mesenchymal stem cell (MSC)	MSC-2
	ATGAGGGAGGAGCGAG-1_1	UC-MSC_1	0	Mesenchymal stem cell (MSC)	MSC-2
	ATGAGGGAGTGGTAGC-1_1	UC-MSC_1	4	Mesenchymal stem cell (MSC)	MSC-3
	ATGAGGGCATATGGTC-1_1	UC-MSC_1	0	Mesenchymal stem cell (MSC)	MSC-2
	ATGAGGGGTGTTAAGA-1_1	UC-MSC_1	4	Mesenchymal stem cell (MSC)	MSC-3
	ATGAGGGTCTTAACCT-1_1	UC-MSC_1	2	Mesenchymal stem cell (MSC)	MSC-1
	ATGCGATAGATTACCC-1_1	UC-MSC_1	4	Mesenchymal stem cell (MSC)	MSC-3
	ATGCGATAGCGTGTCC-1_1	UC-MSC_1	7	Mesenchymal stem cell (MSC)	MSC-4
	ATGCGATAGCTAACAA-1_1	UC-MSC_1	0	Mesenchymal stem cell (MSC)	MSC-2
	ATGCGATAGTCGAGTG-1_1	UC-MSC_1	2	Mesenchymal stem cell (MSC)	MSC-1
	ATGCGATCAACGCACC-1_1	UC-MSC_1	4	Mesenchymal stem cell (MSC)	MSC-3
	ATGCGATCAATGTAAG-1_1	UC-MSC_1	4	Mesenchymal stem cell (MSC)	MSC-3
	ATGCGATCAGGCAGTA-1_1	UC-MSC_1	0	Mesenchymal stem cell (MSC)	MSC-2
	ATGCGATCATACGCTA-1_1	UC-MSC_1	4	Mesenchymal stem cell (MSC)	MSC-3
	ATGCGATCATTTCAGG-1_1	UC-MSC_1	4	Mesenchymal stem cell (MSC)	MSC-3
	ATGCGATGTAACGTTC-1_1	UC-MSC_1	4	Mesenchymal stem cell (MSC)	MSC-3
	ATGCGATGTCGTGGCT-1_1	UC-MSC_1	2	Mesenchymal stem cell (MSC)	MSC-1
	ATGCGATGTGGTAACG-1_1	UC-MSC_1	4	Mesenchymal stem cell (MSC)	MSC-3
	ATGCGATGTGTCTGAT-1_1	UC-MSC_1	0	Mesenchymal stem cell (MSC)	MSC-2
	ATGCGATGTGTTGAGG-1_1	UC-MSC_1	2	Mesenchymal stem cell (MSC)	MSC-1
	ATGCGATGTTACAGAA-1_1	UC-MSC_1	4	Mesenchymal stem cell (MSC)	MSC-3
	ATGCGATGTTGCTCCT-1_1	UC-MSC_1	4	Mesenchymal stem cell (MSC)	MSC-3
	ATGCGATTCCGTAGGC-1_1	UC-MSC_1	2	Mesenchymal stem cell (MSC)	MSC-1
	ATGCGATTCGTGGACC-1_1	UC-MSC_1	2	Mesenchymal stem cell (MSC)	MSC-1
	ATGCGATTCTTACCGC-1_1	UC-MSC_1	2	Mesenchymal stem cell (MSC)	MSC-1
	ATGGGAGAGCCCAACC-1_1	UC-MSC_1	7	Mesenchymal stem cell (MSC)	MSC-4
	ATGGGAGAGGCAAAGA-1_1	UC-MSC_1	0	Mesenchymal stem cell (MSC)	MSC-2
	ATGGGAGGTATTACCG-1_1	UC-MSC_1	7	Mesenchymal stem cell (MSC)	MSC-4
	ATGGGAGGTCCCTTGT-1_1	UC-MSC_1	4	Mesenchymal stem cell (MSC)	MSC-3
	ATGGGAGGTGGTCTCG-1_1	UC-MSC_1	0	Mesenchymal stem cell (MSC)	MSC-2
	ATGGGAGGTTCTGAAC-1_1	UC-MSC_1	0	Mesenchymal stem cell (MSC)	MSC-2
	ATGGGAGTCAACTCTT-1_1	UC-MSC_1	0	Mesenchymal stem cell (MSC)	MSC-2
	ATGGGAGTCAATACCG-1_1	UC-MSC_1	2	Mesenchymal stem cell (MSC)	MSC-1
	ATGGGAGTCGTGGACC-1_1	UC-MSC_1	7	Mesenchymal stem cell (MSC)	MSC-4
	ATGTGTGAGCCACGTC-1_1	UC-MSC_1	0	Mesenchymal stem cell (MSC)	MSC-2
	ATGTGTGAGGGCACTA-1_1	UC-MSC_1	2	Mesenchymal stem cell (MSC)	MSC-1
	ATGTGTGGTACCAGTT-1_1	UC-MSC_1	2	Mesenchymal stem cell (MSC)	MSC-1
	ATGTGTGTCACAGGCC-1_1	UC-MSC_1	0	Mesenchymal stem cell (MSC)	MSC-2
	ATGTGTGTCATAAAGG-1_1	UC-MSC_1	0	Mesenchymal stem cell (MSC)	MSC-2
	ATGTGTGTCTTGAGAC-1_1	UC-MSC_1	0	Mesenchymal stem cell (MSC)	MSC-2
	ATTACTCCATGAGCGA-1_1	UC-MSC_1	0	Mesenchymal stem cell (MSC)	MSC-2
	ATTACTCGTCTCAACA-1_1	UC-MSC_1	4	Mesenchymal stem cell (MSC)	MSC-3
	ATTACTCTCAGAGCTT-1_1	UC-MSC_1	2	Mesenchymal stem cell (MSC)	MSC-1
	ATTACTCTCCATGAGT-1_1	UC-MSC_1	0	Mesenchymal stem cell (MSC)	MSC-2
	ATTACTCTCCTCAACC-1_1	UC-MSC_1	4	Mesenchymal stem cell (MSC)	MSC-3
	ATTATCCAGAGTAAGG-1_1	UC-MSC_1	4	Mesenchymal stem cell (MSC)	MSC-3
	ATTATCCAGCGAGAAA-1_1	UC-MSC_1	4	Mesenchymal stem cell (MSC)	MSC-3
	ATTATCCAGCGATGAC-1_1	UC-MSC_1	7	Mesenchymal stem cell (MSC)	MSC-4
	ATTATCCAGTGAAGTT-1_1	UC-MSC_1	2	Mesenchymal stem cell (MSC)	MSC-1
	ATTATCCCAACCGCCA-1_1	UC-MSC_1	4	Mesenchymal stem cell (MSC)	MSC-3
	ATTATCCCATTCCTGC-1_1	UC-MSC_1	0	Mesenchymal stem cell (MSC)	MSC-2
	ATTATCCCATTGGGCC-1_1	UC-MSC_1	7	Mesenchymal stem cell (MSC)	MSC-4
	ATTATCCGTATAAACG-1_1	UC-MSC_1	4	Mesenchymal stem cell (MSC)	MSC-3
	ATTATCCTCTGCGTAA-1_1	UC-MSC_1	7	Mesenchymal stem cell (MSC)	MSC-4
	ATTCTACAGCTAAGAT-1_1	UC-MSC_1	0	Mesenchymal stem cell (MSC)	MSC-2
	ATTCTACAGTCTCCTC-1_1	UC-MSC_1	4	Mesenchymal stem cell (MSC)	MSC-3
	ATTCTACCACATGGGA-1_1	UC-MSC_1	7	Mesenchymal stem cell (MSC)	MSC-4
	ATTCTACCATTGGTAC-1_1	UC-MSC_1	7	Mesenchymal stem cell (MSC)	MSC-4
	ATTCTACGTAAGCACG-1_1	UC-MSC_1	7	Mesenchymal stem cell (MSC)	MSC-4
	ATTCTACGTCGGCATC-1_1	UC-MSC_1	4	Mesenchymal stem cell (MSC)	MSC-3
	ATTCTACGTCTAGCGC-1_1	UC-MSC_1	4	Mesenchymal stem cell (MSC)	MSC-3
	ATTCTACGTCTCCACT-1_1	UC-MSC_1	7	Mesenchymal stem cell (MSC)	MSC-4
	ATTCTACGTGTCTGAT-1_1	UC-MSC_1	2	Mesenchymal stem cell (MSC)	MSC-1
	ATTCTACTCAAACCAC-1_1	UC-MSC_1	0	Mesenchymal stem cell (MSC)	MSC-2
	ATTCTACTCAGTTCGA-1_1	UC-MSC_1	0	Mesenchymal stem cell (MSC)	MSC-2
	ATTCTACTCCTTCAAT-1_1	UC-MSC_1	7	Mesenchymal stem cell (MSC)	MSC-4
	ATTCTACTCGCAGGCT-1_1	UC-MSC_1	0	Mesenchymal stem cell (MSC)	MSC-2
	ATTGGACAGACAAAGG-1_1	UC-MSC_1	2	Mesenchymal stem cell (MSC)	MSC-1
	ATTGGACAGATGTAAC-1_1	UC-MSC_1	7	Mesenchymal stem cell (MSC)	MSC-4
	ATTGGACAGCCGATTT-1_1	UC-MSC_1	4	Mesenchymal stem cell (MSC)	MSC-3
	ATTGGACCACGAAATA-1_1	UC-MSC_1	0	Mesenchymal stem cell (MSC)	MSC-2
	ATTGGACGTAGCGATG-1_1	UC-MSC_1	0	Mesenchymal stem cell (MSC)	MSC-2
	ATTGGACGTCCGAATT-1_1	UC-MSC_1	7	Mesenchymal stem cell (MSC)	MSC-4
	ATTGGACGTCTCCACT-1_1	UC-MSC_1	2	Mesenchymal stem cell (MSC)	MSC-1
	ATTGGACGTGCAGTAG-1_1	UC-MSC_1	0	Mesenchymal stem cell (MSC)	MSC-2
	ATTGGACTCAGCCTAA-1_1	UC-MSC_1	0	Mesenchymal stem cell (MSC)	MSC-2
	ATTGGACTCCTTGCCA-1_1	UC-MSC_1	0	Mesenchymal stem cell (MSC)	MSC-2
	ATTGGACTCTTGAGGT-1_1	UC-MSC_1	0	Mesenchymal stem cell (MSC)	MSC-2
	ATTGGACTCTTGCATT-1_1	UC-MSC_1	2	Mesenchymal stem cell (MSC)	MSC-1
	ATTGGTGAGATGGCGT-1_1	UC-MSC_1	0	Mesenchymal stem cell (MSC)	MSC-2
	ATTGGTGAGGCCGAAT-1_1	UC-MSC_1	2	Mesenchymal stem cell (MSC)	MSC-1
	ATTGGTGAGTTCGCGC-1_1	UC-MSC_1	0	Mesenchymal stem cell (MSC)	MSC-2
	ATTGGTGCAGGGATTG-1_1	UC-MSC_1	4	Mesenchymal stem cell (MSC)	MSC-3
	ATTGGTGGTCTCCATC-1_1	UC-MSC_1	7	Mesenchymal stem cell (MSC)	MSC-4
	ATTGGTGTCTGGTATG-1_1	UC-MSC_1	7	Mesenchymal stem cell (MSC)	MSC-4
	ATTTCTGCAAGCCCAC-1_1	UC-MSC_1	7	Mesenchymal stem cell (MSC)	MSC-4
	ATTTCTGCAATTCCTT-1_1	UC-MSC_1	2	Mesenchymal stem cell (MSC)	MSC-1
	ATTTCTGCACTGTCGG-1_1	UC-MSC_1	0	Mesenchymal stem cell (MSC)	MSC-2
	ATTTCTGGTACATGTC-1_1	UC-MSC_1	0	Mesenchymal stem cell (MSC)	MSC-2
	ATTTCTGGTTCCCTTG-1_1	UC-MSC_1	0	Mesenchymal stem cell (MSC)	MSC-2
	ATTTCTGGTTTGTGTG-1_1	UC-MSC_1	0	Mesenchymal stem cell (MSC)	MSC-2
	ATTTCTGTCAACACCA-1_1	UC-MSC_1	0	Mesenchymal stem cell (MSC)	MSC-2
	ATTTCTGTCAGTGTTG-1_1	UC-MSC_1	0	Mesenchymal stem cell (MSC)	MSC-2
	ATTTCTGTCATTATCC-1_1	UC-MSC_1	4	Mesenchymal stem cell (MSC)	MSC-3
	ATTTCTGTCTTCATGT-1_1	UC-MSC_1	4	Mesenchymal stem cell (MSC)	MSC-3
	CAACCAAAGAGCAATT-1_1	UC-MSC_1	0	Mesenchymal stem cell (MSC)	MSC-2
	CAACCAAAGATGCGAC-1_1	UC-MSC_1	0	Mesenchymal stem cell (MSC)	MSC-2
	CAACCAAAGCTGTTCA-1_1	UC-MSC_1	0	Mesenchymal stem cell (MSC)	MSC-2
	CAACCAAAGTATGACA-1_1	UC-MSC_1	4	Mesenchymal stem cell (MSC)	MSC-3
	CAACCAACACGTGAGA-1_1	UC-MSC_1	4	Mesenchymal stem cell (MSC)	MSC-3
	CAACCAAGTCAGAAGC-1_1	UC-MSC_1	2	Mesenchymal stem cell (MSC)	MSC-1
	CAACCAAGTCCGAGTC-1_1	UC-MSC_1	0	Mesenchymal stem cell (MSC)	MSC-2
	CAACCAAGTGGACGAT-1_1	UC-MSC_1	2	Mesenchymal stem cell (MSC)	MSC-1
	CAACCAAGTTCTGTTT-1_1	UC-MSC_1	7	Mesenchymal stem cell (MSC)	MSC-4
	CAACCAATCAAGATCC-1_1	UC-MSC_1	7	Mesenchymal stem cell (MSC)	MSC-4
	CAACCAATCTCGTTTA-1_1	UC-MSC_1	2	Mesenchymal stem cell (MSC)	MSC-1
	CAACCAATCTTGCCGT-1_1	UC-MSC_1	4	Mesenchymal stem cell (MSC)	MSC-3
	CAACCTCAGCGCTTAT-1_1	UC-MSC_1	2	Mesenchymal stem cell (MSC)	MSC-1
	CAACCTCAGCTCAACT-1_1	UC-MSC_1	4	Mesenchymal stem cell (MSC)	MSC-3
	CAACCTCAGCTGAAAT-1_1	UC-MSC_1	0	Mesenchymal stem cell (MSC)	MSC-2
	CAACCTCAGGATGGTC-1_1	UC-MSC_1	0	Mesenchymal stem cell (MSC)	MSC-2
	CAACCTCAGTAAGTAC-1_1	UC-MSC_1	7	Mesenchymal stem cell (MSC)	MSC-4
	CAACCTCCACCCAGTG-1_1	UC-MSC_1	4	Mesenchymal stem cell (MSC)	MSC-3
	CAACCTCCACGGATAG-1_1	UC-MSC_1	2	Mesenchymal stem cell (MSC)	MSC-1
	CAACCTCGTCATCCCT-1_1	UC-MSC_1	4	Mesenchymal stem cell (MSC)	MSC-3
	CAACCTCTCAAGCCTA-1_1	UC-MSC_1	4	Mesenchymal stem cell (MSC)	MSC-3
	CAACCTCTCAGTTGAC-1_1	UC-MSC_1	2	Mesenchymal stem cell (MSC)	MSC-1
	CAACCTCTCTGCCAGG-1_1	UC-MSC_1	0	Mesenchymal stem cell (MSC)	MSC-2
	CAACCTCTCTGTCTAT-1_1	UC-MSC_1	4	Mesenchymal stem cell (MSC)	MSC-3
	CAACCTCTCTTTAGGG-1_1	UC-MSC_1	0	Mesenchymal stem cell (MSC)	MSC-2
	CAACTAGAGAAGGTGA-1_1	UC-MSC_1	0	Mesenchymal stem cell (MSC)	MSC-2
	CAACTAGAGACCCACC-1_1	UC-MSC_1	2	Mesenchymal stem cell (MSC)	MSC-1
	CAACTAGCAAGCGCTC-1_1	UC-MSC_1	7	Mesenchymal stem cell (MSC)	MSC-4
	CAACTAGCACCAGTTA-1_1	UC-MSC_1	0	Mesenchymal stem cell (MSC)	MSC-2
	CAACTAGCATAGTAAG-1_1	UC-MSC_1	4	Mesenchymal stem cell (MSC)	MSC-3
	CAACTAGCATGTTCCC-1_1	UC-MSC_1	2	Mesenchymal stem cell (MSC)	MSC-1
	CAACTAGGTAGCAAAT-1_1	UC-MSC_1	2	Mesenchymal stem cell (MSC)	MSC-1
	CAACTAGGTCACACGC-1_1	UC-MSC_1	2	Mesenchymal stem cell (MSC)	MSC-1
	CAACTAGGTCGCGTGT-1_1	UC-MSC_1	7	Mesenchymal stem cell (MSC)	MSC-4
	CAACTAGGTCTGGTCG-1_1	UC-MSC_1	0	Mesenchymal stem cell (MSC)	MSC-2
	CAACTAGTCACGCATA-1_1	UC-MSC_1	4	Mesenchymal stem cell (MSC)	MSC-3
	CAACTAGTCCGATATG-1_1	UC-MSC_1	7	Mesenchymal stem cell (MSC)	MSC-4
	CAACTAGTCTTAGCCC-1_1	UC-MSC_1	4	Mesenchymal stem cell (MSC)	MSC-3
	CAAGAAAAGATGCCTT-1_1	UC-MSC_1	0	Mesenchymal stem cell (MSC)	MSC-2
	CAAGAAAAGCTGGAAC-1_1	UC-MSC_1	0	Mesenchymal stem cell (MSC)	MSC-2
	CAAGAAAAGGGATCTG-1_1	UC-MSC_1	7	Mesenchymal stem cell (MSC)	MSC-4
	CAAGAAACAGCCAATT-1_1	UC-MSC_1	0	Mesenchymal stem cell (MSC)	MSC-2
	CAAGAAACATGAGCGA-1_1	UC-MSC_1	2	Mesenchymal stem cell (MSC)	MSC-1
	CAAGAAAGTCACTTCC-1_1	UC-MSC_1	0	Mesenchymal stem cell (MSC)	MSC-2
	CAAGAAAGTCCGAATT-1_1	UC-MSC_1	4	Mesenchymal stem cell (MSC)	MSC-3
	CAAGAAAGTGGACGAT-1_1	UC-MSC_1	0	Mesenchymal stem cell (MSC)	MSC-2
	CAAGAAATCACAGGCC-1_1	UC-MSC_1	2	Mesenchymal stem cell (MSC)	MSC-1
	CAAGAAATCGACGGAA-1_1	UC-MSC_1	0	Mesenchymal stem cell (MSC)	MSC-2
	CAAGAAATCGTGGGAA-1_1	UC-MSC_1	7	Mesenchymal stem cell (MSC)	MSC-4
	CAAGAAATCTCGGACG-1_1	UC-MSC_1	2	Mesenchymal stem cell (MSC)	MSC-1
	CAAGATCAGATGTGTA-1_1	UC-MSC_1	4	Mesenchymal stem cell (MSC)	MSC-3
	CAAGATCCAACCGCCA-1_1	UC-MSC_1	4	Mesenchymal stem cell (MSC)	MSC-3
	CAAGATCCACCATGTA-1_1	UC-MSC_1	0	Mesenchymal stem cell (MSC)	MSC-2
	CAAGATCCACGGTGTC-1_1	UC-MSC_1	2	Mesenchymal stem cell (MSC)	MSC-1
	CAAGATCCAGTAAGCG-1_1	UC-MSC_1	0	Mesenchymal stem cell (MSC)	MSC-2
	CAAGATCGTCGACTGC-1_1	UC-MSC_1	4	Mesenchymal stem cell (MSC)	MSC-3
	CAAGATCGTGTCTGAT-1_1	UC-MSC_1	7	Mesenchymal stem cell (MSC)	MSC-4
	CAAGATCGTGTTGGGA-1_1	UC-MSC_1	2	Mesenchymal stem cell (MSC)	MSC-1
	CAAGATCTCAACACGT-1_1	UC-MSC_1	0	Mesenchymal stem cell (MSC)	MSC-2
	CAAGATCTCAACGCTA-1_1	UC-MSC_1	2	Mesenchymal stem cell (MSC)	MSC-1
	CAAGGCCAGCATGGCA-1_1	UC-MSC_1	4	Mesenchymal stem cell (MSC)	MSC-3
	CAAGGCCAGGTGCACA-1_1	UC-MSC_1	0	Mesenchymal stem cell (MSC)	MSC-2
	CAAGGCCCAAGCCCAC-1_1	UC-MSC_1	0	Mesenchymal stem cell (MSC)	MSC-2
	CAAGGCCCAGCCTGTG-1_1	UC-MSC_1	2	Mesenchymal stem cell (MSC)	MSC-1
	CAAGGCCCAGCTCCGA-1_1	UC-MSC_1	0	Mesenchymal stem cell (MSC)	MSC-2
	CAAGGCCCAGGCTCAC-1_1	UC-MSC_1	0	Mesenchymal stem cell (MSC)	MSC-2
	CAAGGCCCAGTTTACG-1_1	UC-MSC_1	7	Mesenchymal stem cell (MSC)	MSC-4
	CAAGGCCCATCGATGT-1_1	UC-MSC_1	0	Mesenchymal stem cell (MSC)	MSC-2
	CAAGGCCGTCAGATAA-1_1	UC-MSC_1	2	Mesenchymal stem cell (MSC)	MSC-1
	CAAGGCCGTGCAGTAG-1_1	UC-MSC_1	0	Mesenchymal stem cell (MSC)	MSC-2
	CAAGGCCTCTGCGGCA-1_1	UC-MSC_1	4	Mesenchymal stem cell (MSC)	MSC-3
	CAAGTTGAGATGGCGT-1_1	UC-MSC_1	2	Mesenchymal stem cell (MSC)	MSC-1
	CAAGTTGAGCGTCAAG-1_1	UC-MSC_1	0	Mesenchymal stem cell (MSC)	MSC-2
	CAAGTTGAGCTGTTCA-1_1	UC-MSC_1	7	Mesenchymal stem cell (MSC)	MSC-4
	CAAGTTGAGGTAGCTG-1_1	UC-MSC_1	4	Mesenchymal stem cell (MSC)	MSC-3
	CAAGTTGCACACATGT-1_1	UC-MSC_1	0	Mesenchymal stem cell (MSC)	MSC-2
	CAAGTTGCACACTGCG-1_1	UC-MSC_1	0	Mesenchymal stem cell (MSC)	MSC-2
	CAAGTTGCACGAGGTA-1_1	UC-MSC_1	0	Mesenchymal stem cell (MSC)	MSC-2
	CAAGTTGCAGATGGGT-1_1	UC-MSC_1	2	Mesenchymal stem cell (MSC)	MSC-1
	CAAGTTGTCAAAGTAG-1_1	UC-MSC_1	2	Mesenchymal stem cell (MSC)	MSC-1
	CACAAACAGAAGAAGC-1_1	UC-MSC_1	0	Mesenchymal stem cell (MSC)	MSC-2
	CACAAACAGAAGATTC-1_1	UC-MSC_1	2	Mesenchymal stem cell (MSC)	MSC-1
	CACAAACAGACATAAC-1_1	UC-MSC_1	7	Mesenchymal stem cell (MSC)	MSC-4
	CACAAACAGGGATACC-1_1	UC-MSC_1	0	Mesenchymal stem cell (MSC)	MSC-2
	CACAAACAGGGATGGG-1_1	UC-MSC_1	0	Mesenchymal stem cell (MSC)	MSC-2
	CACAAACGTCTCAACA-1_1	UC-MSC_1	7	Mesenchymal stem cell (MSC)	MSC-4
	CACAAACGTCTCCACT-1_1	UC-MSC_1	2	Mesenchymal stem cell (MSC)	MSC-1
	CACAAACTCGTATCAG-1_1	UC-MSC_1	2	Mesenchymal stem cell (MSC)	MSC-1
	CACAAACTCTTAGAGC-1_1	UC-MSC_1	2	Mesenchymal stem cell (MSC)	MSC-1
	CACACAACAATTGCTG-1_1	UC-MSC_1	2	Mesenchymal stem cell (MSC)	MSC-1
	CACACAACAGTTCATG-1_1	UC-MSC_1	0	Mesenchymal stem cell (MSC)	MSC-2
	CACACAAGTATATGGA-1_1	UC-MSC_1	0	Mesenchymal stem cell (MSC)	MSC-2
	CACACAAGTTATCGGT-1_1	UC-MSC_1	7	Mesenchymal stem cell (MSC)	MSC-4
	CACACAAGTTCAGACT-1_1	UC-MSC_1	2	Mesenchymal stem cell (MSC)	MSC-1
	CACACAAGTTCTGTTT-1_1	UC-MSC_1	0	Mesenchymal stem cell (MSC)	MSC-2
	CACACAATCCGAAGAG-1_1	UC-MSC_1	0	Mesenchymal stem cell (MSC)	MSC-2
	CACACCTAGAACAACT-1_1	UC-MSC_1	4	Mesenchymal stem cell (MSC)	MSC-3
	CACACCTAGGCCCGTT-1_1	UC-MSC_1	7	Mesenchymal stem cell (MSC)	MSC-4
	CACACCTCAAGGACAC-1_1	UC-MSC_1	0	Mesenchymal stem cell (MSC)	MSC-2
	CACACCTCAATCACAC-1_1	UC-MSC_1	0	Mesenchymal stem cell (MSC)	MSC-2
	CACACCTCACACATGT-1_1	UC-MSC_1	0	Mesenchymal stem cell (MSC)	MSC-2
	CACACCTCACTGTCGG-1_1	UC-MSC_1	0	Mesenchymal stem cell (MSC)	MSC-2
	CACACCTCATCTCCCA-1_1	UC-MSC_1	2	Mesenchymal stem cell (MSC)	MSC-1
	CACACCTCATGGGAAC-1_1	UC-MSC_1	0	Mesenchymal stem cell (MSC)	MSC-2
	CACACCTGTAACGTTC-1_1	UC-MSC_1	4	Mesenchymal stem cell (MSC)	MSC-3
	CACACCTTCAAGAAGT-1_1	UC-MSC_1	0	Mesenchymal stem cell (MSC)	MSC-2
	CACACCTTCGCCTGTT-1_1	UC-MSC_1	2	Mesenchymal stem cell (MSC)	MSC-1
	CACACTCAGCTAGTCT-1_1	UC-MSC_1	4	Mesenchymal stem cell (MSC)	MSC-3
	CACACTCAGTGTCCCG-1_1	UC-MSC_1	0	Mesenchymal stem cell (MSC)	MSC-2
	CACACTCCAAGCGTAG-1_1	UC-MSC_1	0	Mesenchymal stem cell (MSC)	MSC-2
	CACACTCCACTAGTAC-1_1	UC-MSC_1	2	Mesenchymal stem cell (MSC)	MSC-1
	CACACTCCATAAGACA-1_1	UC-MSC_1	7	Mesenchymal stem cell (MSC)	MSC-4
	CACACTCGTCTCGTTC-1_1	UC-MSC_1	7	Mesenchymal stem cell (MSC)	MSC-4
	CACACTCGTGGACGAT-1_1	UC-MSC_1	0	Mesenchymal stem cell (MSC)	MSC-2
	CACACTCGTTAAAGTG-1_1	UC-MSC_1	0	Mesenchymal stem cell (MSC)	MSC-2
	CACACTCGTTCGTCTC-1_1	UC-MSC_1	0	Mesenchymal stem cell (MSC)	MSC-2
	CACACTCTCCCTGACT-1_1	UC-MSC_1	2	Mesenchymal stem cell (MSC)	MSC-1
	CACAGGCAGATCCGAG-1_1	UC-MSC_1	0	Mesenchymal stem cell (MSC)	MSC-2
	CACAGGCAGTGTGAAT-1_1	UC-MSC_1	0	Mesenchymal stem cell (MSC)	MSC-2
	CACAGGCCAGATGGGT-1_1	UC-MSC_1	2	Mesenchymal stem cell (MSC)	MSC-1
	CACAGGCCATACTACG-1_1	UC-MSC_1	4	Mesenchymal stem cell (MSC)	MSC-3
	CACAGGCGTACAGTGG-1_1	UC-MSC_1	0	Mesenchymal stem cell (MSC)	MSC-2
	CACAGGCGTATCGCAT-1_1	UC-MSC_1	4	Mesenchymal stem cell (MSC)	MSC-3
	CACAGGCGTGCTAGCC-1_1	UC-MSC_1	0	Mesenchymal stem cell (MSC)	MSC-2
	CACAGGCGTTCGAATC-1_1	UC-MSC_1	2	Mesenchymal stem cell (MSC)	MSC-1
	CACAGGCGTTTAAGCC-1_1	UC-MSC_1	0	Mesenchymal stem cell (MSC)	MSC-2
	CACAGGCTCAACGGCC-1_1	UC-MSC_1	7	Mesenchymal stem cell (MSC)	MSC-4
	CACAGGCTCAGGCAAG-1_1	UC-MSC_1	4	Mesenchymal stem cell (MSC)	MSC-3
	CACAGGCTCATAACCG-1_1	UC-MSC_1	4	Mesenchymal stem cell (MSC)	MSC-3
	CACAGGCTCGACCAGC-1_1	UC-MSC_1	0	Mesenchymal stem cell (MSC)	MSC-2
	CACAGTAAGAATGTGT-1_1	UC-MSC_1	4	Mesenchymal stem cell (MSC)	MSC-3
	CACAGTAAGAGAACAG-1_1	UC-MSC_1	0	Mesenchymal stem cell (MSC)	MSC-2
	CACAGTAAGGTGACCA-1_1	UC-MSC_1	0	Mesenchymal stem cell (MSC)	MSC-2
	CACAGTAAGTTAAGTG-1_1	UC-MSC_1	2	Mesenchymal stem cell (MSC)	MSC-1
	CACAGTACATGCCCGA-1_1	UC-MSC_1	0	Mesenchymal stem cell (MSC)	MSC-2
	CACAGTAGTACCCAAT-1_1	UC-MSC_1	2	Mesenchymal stem cell (MSC)	MSC-1
	CACAGTAGTCTAGCCG-1_1	UC-MSC_1	0	Mesenchymal stem cell (MSC)	MSC-2
	CACAGTAGTCTGATTG-1_1	UC-MSC_1	2	Mesenchymal stem cell (MSC)	MSC-1
	CACAGTATCCTAGTGA-1_1	UC-MSC_1	0	Mesenchymal stem cell (MSC)	MSC-2
	CACAGTATCGACAGCC-1_1	UC-MSC_1	0	Mesenchymal stem cell (MSC)	MSC-2
	CACATAGAGATCTGAA-1_1	UC-MSC_1	2	Mesenchymal stem cell (MSC)	MSC-1
	CACATAGCAAGACACG-1_1	UC-MSC_1	0	Mesenchymal stem cell (MSC)	MSC-2
	CACATAGCACGAAATA-1_1	UC-MSC_1	2	Mesenchymal stem cell (MSC)	MSC-1
	CACATAGCAGAAGCAC-1_1	UC-MSC_1	7	Mesenchymal stem cell (MSC)	MSC-4
	CACATAGCATAAAGGT-1_1	UC-MSC_1	2	Mesenchymal stem cell (MSC)	MSC-1
	CACATAGCATAAGACA-1_1	UC-MSC_1	4	Mesenchymal stem cell (MSC)	MSC-3
	CACATAGCATACTCTT-1_1	UC-MSC_1	7	Mesenchymal stem cell (MSC)	MSC-4
	CACATAGCATGGGACA-1_1	UC-MSC_1	4	Mesenchymal stem cell (MSC)	MSC-3
	CACATAGGTCTAGTCA-1_1	UC-MSC_1	0	Mesenchymal stem cell (MSC)	MSC-2
	CACATAGGTGGGTCAA-1_1	UC-MSC_1	2	Mesenchymal stem cell (MSC)	MSC-1
	CACATTTAGAAACGCC-1_1	UC-MSC_1	2	Mesenchymal stem cell (MSC)	MSC-1
	CACATTTAGTCTCCTC-1_1	UC-MSC_1	4	Mesenchymal stem cell (MSC)	MSC-3
	CACATTTAGTGGAGTC-1_1	UC-MSC_1	2	Mesenchymal stem cell (MSC)	MSC-1
	CACATTTAGTGGTCCC-1_1	UC-MSC_1	0	Mesenchymal stem cell (MSC)	MSC-2
	CACATTTAGTTTCCTT-1_1	UC-MSC_1	4	Mesenchymal stem cell (MSC)	MSC-3
	CACATTTCACATAACC-1_1	UC-MSC_1	7	Mesenchymal stem cell (MSC)	MSC-4
	CACATTTCAGTCCTTC-1_1	UC-MSC_1	7	Mesenchymal stem cell (MSC)	MSC-4
	CACATTTCATCCGTGG-1_1	UC-MSC_1	0	Mesenchymal stem cell (MSC)	MSC-2
	CACATTTGTACTCAAC-1_1	UC-MSC_1	2	Mesenchymal stem cell (MSC)	MSC-1
	CACATTTGTTCGTCTC-1_1	UC-MSC_1	7	Mesenchymal stem cell (MSC)	MSC-4
	CACATTTTCCTTGGTC-1_1	UC-MSC_1	4	Mesenchymal stem cell (MSC)	MSC-3
	CACATTTTCTCCAGGG-1_1	UC-MSC_1	7	Mesenchymal stem cell (MSC)	MSC-4
	CACCACTAGAGTGACC-1_1	UC-MSC_1	2	Mesenchymal stem cell (MSC)	MSC-1
	CACCACTAGGCAAAGA-1_1	UC-MSC_1	2	Mesenchymal stem cell (MSC)	MSC-1
	CACCACTAGTTCGCGC-1_1	UC-MSC_1	2	Mesenchymal stem cell (MSC)	MSC-1
	CACCACTCAAGAAGAG-1_1	UC-MSC_1	0	Mesenchymal stem cell (MSC)	MSC-2
	CACCACTCAGTGACAG-1_1	UC-MSC_1	2	Mesenchymal stem cell (MSC)	MSC-1
	CACCACTCATCGATTG-1_1	UC-MSC_1	2	Mesenchymal stem cell (MSC)	MSC-1
	CACCACTGTACCGAGA-1_1	UC-MSC_1	2	Mesenchymal stem cell (MSC)	MSC-1
	CACCACTGTAGCGTCC-1_1	UC-MSC_1	7	Mesenchymal stem cell (MSC)	MSC-4
	CACCACTGTCAATGTC-1_1	UC-MSC_1	4	Mesenchymal stem cell (MSC)	MSC-3
	CACCAGGAGAAGGGTA-1_1	UC-MSC_1	7	Mesenchymal stem cell (MSC)	MSC-4
	CACCAGGAGATCTGAA-1_1	UC-MSC_1	0	Mesenchymal stem cell (MSC)	MSC-2
	CACCAGGAGCGACGTA-1_1	UC-MSC_1	4	Mesenchymal stem cell (MSC)	MSC-3
	CACCAGGAGGGATGGG-1_1	UC-MSC_1	0	Mesenchymal stem cell (MSC)	MSC-2
	CACCAGGAGTGTACCT-1_1	UC-MSC_1	2	Mesenchymal stem cell (MSC)	MSC-1
	CACCAGGCACGAAACG-1_1	UC-MSC_1	0	Mesenchymal stem cell (MSC)	MSC-2
	CACCAGGCATTCACTT-1_1	UC-MSC_1	0	Mesenchymal stem cell (MSC)	MSC-2
	CACCAGGGTAAATGTG-1_1	UC-MSC_1	7	Mesenchymal stem cell (MSC)	MSC-4
	CACCAGGGTCGCTTCT-1_1	UC-MSC_1	7	Mesenchymal stem cell (MSC)	MSC-4
	CACCAGGGTGAGGGAG-1_1	UC-MSC_1	2	Mesenchymal stem cell (MSC)	MSC-1
	CACCAGGGTGTGACGA-1_1	UC-MSC_1	2	Mesenchymal stem cell (MSC)	MSC-1
	CACCAGGTCGGTCCGA-1_1	UC-MSC_1	4	Mesenchymal stem cell (MSC)	MSC-3
	CACCAGGTCTCGTATT-1_1	UC-MSC_1	2	Mesenchymal stem cell (MSC)	MSC-1
	CACCTTGAGCGCTCCA-1_1	UC-MSC_1	4	Mesenchymal stem cell (MSC)	MSC-3
	CACCTTGAGCTAACTC-1_1	UC-MSC_1	0	Mesenchymal stem cell (MSC)	MSC-2
	CACCTTGAGTGTACTC-1_1	UC-MSC_1	4	Mesenchymal stem cell (MSC)	MSC-3
	CACCTTGAGTTTAGGA-1_1	UC-MSC_1	0	Mesenchymal stem cell (MSC)	MSC-2
	CACCTTGCAGTAAGAT-1_1	UC-MSC_1	0	Mesenchymal stem cell (MSC)	MSC-2
	CACCTTGGTAAACGCG-1_1	UC-MSC_1	2	Mesenchymal stem cell (MSC)	MSC-1
	CACCTTGGTCCCGACA-1_1	UC-MSC_1	0	Mesenchymal stem cell (MSC)	MSC-2
	CACCTTGTCCAGATCA-1_1	UC-MSC_1	2	Mesenchymal stem cell (MSC)	MSC-1
	CACCTTGTCCGCTGTT-1_1	UC-MSC_1	0	Mesenchymal stem cell (MSC)	MSC-2
	CACCTTGTCGAGAGCA-1_1	UC-MSC_1	0	Mesenchymal stem cell (MSC)	MSC-2
	CACCTTGTCGTCCGTT-1_1	UC-MSC_1	0	Mesenchymal stem cell (MSC)	MSC-2
	CACCTTGTCTACTCAT-1_1	UC-MSC_1	4	Mesenchymal stem cell (MSC)	MSC-3
	CACCTTGTCTCCAACC-1_1	UC-MSC_1	7	Mesenchymal stem cell (MSC)	MSC-4
	CACTCCACAGGCGATA-1_1	UC-MSC_1	0	Mesenchymal stem cell (MSC)	MSC-2
	CACTCCAGTAGCTAAA-1_1	UC-MSC_1	0	Mesenchymal stem cell (MSC)	MSC-2
	CACTCCAGTCGAGTTT-1_1	UC-MSC_1	7	Mesenchymal stem cell (MSC)	MSC-4
	CACTCCAGTGTGAATA-1_1	UC-MSC_1	0	Mesenchymal stem cell (MSC)	MSC-2
	CACTCCATCAAACAAG-1_1	UC-MSC_1	0	Mesenchymal stem cell (MSC)	MSC-2
	CACTCCATCAAGCCTA-1_1	UC-MSC_1	4	Mesenchymal stem cell (MSC)	MSC-3
	CACTCCATCATGGTCA-1_1	UC-MSC_1	4	Mesenchymal stem cell (MSC)	MSC-3
	CACTCCATCCGCGCAA-1_1	UC-MSC_1	2	Mesenchymal stem cell (MSC)	MSC-1
	CACTCCATCGATAGAA-1_1	UC-MSC_1	0	Mesenchymal stem cell (MSC)	MSC-2
	CAGAATCAGACTAGAT-1_1	UC-MSC_1	0	Mesenchymal stem cell (MSC)	MSC-2
	CAGAATCAGAGTCTGG-1_1	UC-MSC_1	0	Mesenchymal stem cell (MSC)	MSC-2
	CAGAATCAGCACACAG-1_1	UC-MSC_1	0	Mesenchymal stem cell (MSC)	MSC-2
	CAGAATCAGCAGCGTA-1_1	UC-MSC_1	0	Mesenchymal stem cell (MSC)	MSC-2
	CAGAATCAGTGTCCAT-1_1	UC-MSC_1	4	Mesenchymal stem cell (MSC)	MSC-3
	CAGAATCCAAGTCTAC-1_1	UC-MSC_1	4	Mesenchymal stem cell (MSC)	MSC-3
	CAGAATCCACGGCGTT-1_1	UC-MSC_1	0	Mesenchymal stem cell (MSC)	MSC-2
	CAGAATCCAGCCAGAA-1_1	UC-MSC_1	4	Mesenchymal stem cell (MSC)	MSC-3
	CAGAATCCAGCTATTG-1_1	UC-MSC_1	0	Mesenchymal stem cell (MSC)	MSC-2
	CAGAATCCAGGACCCT-1_1	UC-MSC_1	0	Mesenchymal stem cell (MSC)	MSC-2
	CAGAATCCATATGCTG-1_1	UC-MSC_1	7	Mesenchymal stem cell (MSC)	MSC-4
	CAGAATCGTAAATACG-1_1	UC-MSC_1	4	Mesenchymal stem cell (MSC)	MSC-3
	CAGAATCGTACCGTAT-1_1	UC-MSC_1	0	Mesenchymal stem cell (MSC)	MSC-2
	CAGAATCGTCATGCAT-1_1	UC-MSC_1	4	Mesenchymal stem cell (MSC)	MSC-3
	CAGAATCGTCTCCCTA-1_1	UC-MSC_1	2	Mesenchymal stem cell (MSC)	MSC-1
	CAGAATCTCAATCACG-1_1	UC-MSC_1	0	Mesenchymal stem cell (MSC)	MSC-2
	CAGAATCTCATCTGCC-1_1	UC-MSC_1	2	Mesenchymal stem cell (MSC)	MSC-1
	CAGAATCTCCCACTTG-1_1	UC-MSC_1	0	Mesenchymal stem cell (MSC)	MSC-2
	CAGAATCTCGCAGGCT-1_1	UC-MSC_1	2	Mesenchymal stem cell (MSC)	MSC-1
	CAGAGAGAGATAGTCA-1_1	UC-MSC_1	0	Mesenchymal stem cell (MSC)	MSC-2
	CAGAGAGAGTGGTAAT-1_1	UC-MSC_1	2	Mesenchymal stem cell (MSC)	MSC-1
	CAGAGAGAGTGTGAAT-1_1	UC-MSC_1	4	Mesenchymal stem cell (MSC)	MSC-3
	CAGAGAGAGTTAGGTA-1_1	UC-MSC_1	4	Mesenchymal stem cell (MSC)	MSC-3
	CAGAGAGCATCCGTGG-1_1	UC-MSC_1	2	Mesenchymal stem cell (MSC)	MSC-1
	CAGAGAGGTCTCTTAT-1_1	UC-MSC_1	4	Mesenchymal stem cell (MSC)	MSC-3
	CAGAGAGTCAGGCCCA-1_1	UC-MSC_1	0	Mesenchymal stem cell (MSC)	MSC-2
	CAGAGAGTCGAACGGA-1_1	UC-MSC_1	4	Mesenchymal stem cell (MSC)	MSC-3
	CAGAGAGTCGCCTGTT-1_1	UC-MSC_1	7	Mesenchymal stem cell (MSC)	MSC-4
	CAGAGAGTCTTCCTTC-1_1	UC-MSC_1	4	Mesenchymal stem cell (MSC)	MSC-3
	CAGATCAAGCATGGCA-1_1	UC-MSC_1	0	Mesenchymal stem cell (MSC)	MSC-2
	CAGATCAAGCGATGAC-1_1	UC-MSC_1	0	Mesenchymal stem cell (MSC)	MSC-2
	CAGATCACAAGTACCT-1_1	UC-MSC_1	4	Mesenchymal stem cell (MSC)	MSC-3
	CAGATCACACATAACC-1_1	UC-MSC_1	4	Mesenchymal stem cell (MSC)	MSC-3
	CAGATCACACGCGAAA-1_1	UC-MSC_1	7	Mesenchymal stem cell (MSC)	MSC-4
	CAGATCACAGCATACT-1_1	UC-MSC_1	0	Mesenchymal stem cell (MSC)	MSC-2
	CAGATCAGTAGCGTCC-1_1	UC-MSC_1	0	Mesenchymal stem cell (MSC)	MSC-2
	CAGATCAGTAGCTGCC-1_1	UC-MSC_1	0	Mesenchymal stem cell (MSC)	MSC-2
	CAGATCAGTATAGTAG-1_1	UC-MSC_1	2	Mesenchymal stem cell (MSC)	MSC-1
	CAGATCAGTCGCATCG-1_1	UC-MSC_1	7	Mesenchymal stem cell (MSC)	MSC-4
	CAGATCAGTGAAATCA-1_1	UC-MSC_1	4	Mesenchymal stem cell (MSC)	MSC-3
	CAGATCAGTGATGCCC-1_1	UC-MSC_1	2	Mesenchymal stem cell (MSC)	MSC-1
	CAGATCATCTTCAACT-1_1	UC-MSC_1	2	Mesenchymal stem cell (MSC)	MSC-1
	CAGCAGCAGATCACGG-1_1	UC-MSC_1	0	Mesenchymal stem cell (MSC)	MSC-2
	CAGCAGCAGATGCCAG-1_1	UC-MSC_1	4	Mesenchymal stem cell (MSC)	MSC-3
	CAGCAGCAGCCTTGAT-1_1	UC-MSC_1	2	Mesenchymal stem cell (MSC)	MSC-1
	CAGCAGCCAAACTGTC-1_1	UC-MSC_1	0	Mesenchymal stem cell (MSC)	MSC-2
	CAGCAGCCACGGCTAC-1_1	UC-MSC_1	0	Mesenchymal stem cell (MSC)	MSC-2
	CAGCAGCCAGGCGATA-1_1	UC-MSC_1	4	Mesenchymal stem cell (MSC)	MSC-3
	CAGCAGCCATGGTCAT-1_1	UC-MSC_1	2	Mesenchymal stem cell (MSC)	MSC-1
	CAGCAGCGTCTGATCA-1_1	UC-MSC_1	0	Mesenchymal stem cell (MSC)	MSC-2
	CAGCAGCTCAACCAAC-1_1	UC-MSC_1	4	Mesenchymal stem cell (MSC)	MSC-3
	CAGCAGCTCAGTTTGG-1_1	UC-MSC_1	0	Mesenchymal stem cell (MSC)	MSC-2
	CAGCAGCTCGTCTGAA-1_1	UC-MSC_1	0	Mesenchymal stem cell (MSC)	MSC-2
	CAGCAGCTCTCCAGGG-1_1	UC-MSC_1	0	Mesenchymal stem cell (MSC)	MSC-2
	CAGCATAGTTGGGACA-1_1	UC-MSC_1	0	Mesenchymal stem cell (MSC)	MSC-2
	CAGCATATCCGAACGC-1_1	UC-MSC_1	4	Mesenchymal stem cell (MSC)	MSC-3
	CAGCCGAAGAGGACGG-1_1	UC-MSC_1	2	Mesenchymal stem cell (MSC)	MSC-1
	CAGCCGAAGATCGGGT-1_1	UC-MSC_1	0	Mesenchymal stem cell (MSC)	MSC-2
	CAGCCGAAGGATGTAT-1_1	UC-MSC_1	0	Mesenchymal stem cell (MSC)	MSC-2
	CAGCCGAAGGGAACGG-1_1	UC-MSC_1	4	Mesenchymal stem cell (MSC)	MSC-3
	CAGCCGAAGTGGCACA-1_1	UC-MSC_1	0	Mesenchymal stem cell (MSC)	MSC-2
	CAGCCGACAAGCCGTC-1_1	UC-MSC_1	2	Mesenchymal stem cell (MSC)	MSC-1
	CAGCCGACAAGTCTAC-1_1	UC-MSC_1	7	Mesenchymal stem cell (MSC)	MSC-4
	CAGCCGACACCAGGTC-1_1	UC-MSC_1	7	Mesenchymal stem cell (MSC)	MSC-4
	CAGCCGACACTTAAGC-1_1	UC-MSC_1	4	Mesenchymal stem cell (MSC)	MSC-3
	CAGCCGAGTAAACCTC-1_1	UC-MSC_1	4	Mesenchymal stem cell (MSC)	MSC-3
	CAGCCGATCAGCTGGC-1_1	UC-MSC_1	4	Mesenchymal stem cell (MSC)	MSC-3
	CAGCCGATCGAGCCCA-1_1	UC-MSC_1	2	Mesenchymal stem cell (MSC)	MSC-1
	CAGCGACAGATGAGAG-1_1	UC-MSC_1	0	Mesenchymal stem cell (MSC)	MSC-2
	CAGCGACAGGTGCAAC-1_1	UC-MSC_1	0	Mesenchymal stem cell (MSC)	MSC-2
	CAGCGACCACGGACAA-1_1	UC-MSC_1	0	Mesenchymal stem cell (MSC)	MSC-2
	CAGCGACCAGATGGCA-1_1	UC-MSC_1	7	Mesenchymal stem cell (MSC)	MSC-4
	CAGCGACCATGCAATC-1_1	UC-MSC_1	4	Mesenchymal stem cell (MSC)	MSC-3
	CAGCGACCATGGTTGT-1_1	UC-MSC_1	4	Mesenchymal stem cell (MSC)	MSC-3
	CAGCGACCATTGGGCC-1_1	UC-MSC_1	2	Mesenchymal stem cell (MSC)	MSC-1
	CAGCGACGTAAATACG-1_1	UC-MSC_1	4	Mesenchymal stem cell (MSC)	MSC-3
	CAGCGACGTACAGTTC-1_1	UC-MSC_1	0	Mesenchymal stem cell (MSC)	MSC-2
	CAGCGACGTCCATCCT-1_1	UC-MSC_1	2	Mesenchymal stem cell (MSC)	MSC-1
	CAGCGACGTTATCACG-1_1	UC-MSC_1	0	Mesenchymal stem cell (MSC)	MSC-2
	CAGCGACTCGACCAGC-1_1	UC-MSC_1	0	Mesenchymal stem cell (MSC)	MSC-2
	CAGCGACTCTGACCTC-1_1	UC-MSC_1	2	Mesenchymal stem cell (MSC)	MSC-1
	CAGCGACTCTGGGCCA-1_1	UC-MSC_1	7	Mesenchymal stem cell (MSC)	MSC-4
	CAGCTAAAGAAGGCCT-1_1	UC-MSC_1	2	Mesenchymal stem cell (MSC)	MSC-1
	CAGCTAAAGAGTCTGG-1_1	UC-MSC_1	7	Mesenchymal stem cell (MSC)	MSC-4
	CAGCTAAAGATGTAAC-1_1	UC-MSC_1	0	Mesenchymal stem cell (MSC)	MSC-2
	CAGCTAACACACATGT-1_1	UC-MSC_1	0	Mesenchymal stem cell (MSC)	MSC-2
	CAGCTAACATCACGTA-1_1	UC-MSC_1	2	Mesenchymal stem cell (MSC)	MSC-1
	CAGCTAAGTCGAACAG-1_1	UC-MSC_1	0	Mesenchymal stem cell (MSC)	MSC-2
	CAGCTAAGTCTCCACT-1_1	UC-MSC_1	2	Mesenchymal stem cell (MSC)	MSC-1
	CAGCTAAGTGTTGAGG-1_1	UC-MSC_1	2	Mesenchymal stem cell (MSC)	MSC-1
	CAGCTAAGTTCAGGCC-1_1	UC-MSC_1	7	Mesenchymal stem cell (MSC)	MSC-4
	CAGCTGGAGGCAGGTT-1_1	UC-MSC_1	7	Mesenchymal stem cell (MSC)	MSC-4
	CAGCTGGAGGCTCATT-1_1	UC-MSC_1	0	Mesenchymal stem cell (MSC)	MSC-2
	CAGCTGGAGTATTGGA-1_1	UC-MSC_1	4	Mesenchymal stem cell (MSC)	MSC-3
	CAGCTGGCAATGGATA-1_1	UC-MSC_1	7	Mesenchymal stem cell (MSC)	MSC-4
	CAGCTGGCATTAGCCA-1_1	UC-MSC_1	2	Mesenchymal stem cell (MSC)	MSC-1
	CAGCTGGGTAATCACC-1_1	UC-MSC_1	2	Mesenchymal stem cell (MSC)	MSC-1
	CAGCTGGGTAGATTAG-1_1	UC-MSC_1	7	Mesenchymal stem cell (MSC)	MSC-4
	CAGCTGGGTCGCGAAA-1_1	UC-MSC_1	2	Mesenchymal stem cell (MSC)	MSC-1
	CAGCTGGGTCTCACCT-1_1	UC-MSC_1	4	Mesenchymal stem cell (MSC)	MSC-3
	CAGCTGGTCCACGTTC-1_1	UC-MSC_1	4	Mesenchymal stem cell (MSC)	MSC-3
	CAGCTGGTCCACTGGG-1_1	UC-MSC_1	0	Mesenchymal stem cell (MSC)	MSC-2
	CAGCTGGTCTATGTGG-1_1	UC-MSC_1	4	Mesenchymal stem cell (MSC)	MSC-3
	CAGGTGCAGACAAGCC-1_1	UC-MSC_1	4	Mesenchymal stem cell (MSC)	MSC-3
	CAGGTGCAGACTTGAA-1_1	UC-MSC_1	2	Mesenchymal stem cell (MSC)	MSC-1
	CAGGTGCAGTCCAGGA-1_1	UC-MSC_1	4	Mesenchymal stem cell (MSC)	MSC-3
	CAGGTGCAGTGATCGG-1_1	UC-MSC_1	0	Mesenchymal stem cell (MSC)	MSC-2
	CAGGTGCCAGTAACGG-1_1	UC-MSC_1	2	Mesenchymal stem cell (MSC)	MSC-1
	CAGGTGCCATTCTTAC-1_1	UC-MSC_1	7	Mesenchymal stem cell (MSC)	MSC-4
	CAGGTGCTCAACACCA-1_1	UC-MSC_1	2	Mesenchymal stem cell (MSC)	MSC-1
	CAGGTGCTCAGCGATT-1_1	UC-MSC_1	2	Mesenchymal stem cell (MSC)	MSC-1
	CAGGTGCTCATGTCTT-1_1	UC-MSC_1	7	Mesenchymal stem cell (MSC)	MSC-4
	CAGGTGCTCGCGGATC-1_1	UC-MSC_1	2	Mesenchymal stem cell (MSC)	MSC-1
	CAGGTGCTCTACTTAC-1_1	UC-MSC_1	4	Mesenchymal stem cell (MSC)	MSC-3
	CAGGTGCTCTTGTCAT-1_1	UC-MSC_1	2	Mesenchymal stem cell (MSC)	MSC-1
	CAGTAACAGGAGCGAG-1_1	UC-MSC_1	0	Mesenchymal stem cell (MSC)	MSC-2
	CAGTAACCAATGACCT-1_1	UC-MSC_1	7	Mesenchymal stem cell (MSC)	MSC-4
	CAGTAACCAGGCTGAA-1_1	UC-MSC_1	4	Mesenchymal stem cell (MSC)	MSC-3
	CAGTAACCAGGGCATA-1_1	UC-MSC_1	0	Mesenchymal stem cell (MSC)	MSC-2
	CAGTAACCATATGAGA-1_1	UC-MSC_1	0	Mesenchymal stem cell (MSC)	MSC-2
	CAGTAACGTCTCATCC-1_1	UC-MSC_1	0	Mesenchymal stem cell (MSC)	MSC-2
	CAGTAACGTGTTGGGA-1_1	UC-MSC_1	4	Mesenchymal stem cell (MSC)	MSC-3
	CAGTAACTCCGCGCAA-1_1	UC-MSC_1	0	Mesenchymal stem cell (MSC)	MSC-2
	CAGTAACTCCGTCAAA-1_1	UC-MSC_1	0	Mesenchymal stem cell (MSC)	MSC-2
	CAGTAACTCGTTGCCT-1_1	UC-MSC_1	7	Mesenchymal stem cell (MSC)	MSC-4
	CAGTCCTAGAGGACGG-1_1	UC-MSC_1	0	Mesenchymal stem cell (MSC)	MSC-2
	CAGTCCTAGGCTCATT-1_1	UC-MSC_1	4	Mesenchymal stem cell (MSC)	MSC-3
	CAGTCCTAGGTAGCCA-1_1	UC-MSC_1	0	Mesenchymal stem cell (MSC)	MSC-2
	CAGTCCTAGTGCCAGA-1_1	UC-MSC_1	0	Mesenchymal stem cell (MSC)	MSC-2
	CAGTCCTCATCTATGG-1_1	UC-MSC_1	2	Mesenchymal stem cell (MSC)	MSC-1
	CAGTCCTGTCGCGAAA-1_1	UC-MSC_1	4	Mesenchymal stem cell (MSC)	MSC-3
	CAGTCCTGTGTCGCTG-1_1	UC-MSC_1	0	Mesenchymal stem cell (MSC)	MSC-2
	CAGTCCTGTTCGTGAT-1_1	UC-MSC_1	2	Mesenchymal stem cell (MSC)	MSC-1
	CAGTCCTGTTGCCTCT-1_1	UC-MSC_1	0	Mesenchymal stem cell (MSC)	MSC-2
	CATATGGAGAGACTTA-1_1	UC-MSC_1	2	Mesenchymal stem cell (MSC)	MSC-1
	CATATGGAGTTAAGTG-1_1	UC-MSC_1	4	Mesenchymal stem cell (MSC)	MSC-3
	CATATGGCAAGCCATT-1_1	UC-MSC_1	7	Mesenchymal stem cell (MSC)	MSC-4
	CATATGGGTATGAAAC-1_1	UC-MSC_1	4	Mesenchymal stem cell (MSC)	MSC-3
	CATATGGGTCGGATCC-1_1	UC-MSC_1	0	Mesenchymal stem cell (MSC)	MSC-2
	CATATGGGTCTTCTCG-1_1	UC-MSC_1	2	Mesenchymal stem cell (MSC)	MSC-1
	CATATGGGTGGCCCTA-1_1	UC-MSC_1	2	Mesenchymal stem cell (MSC)	MSC-1
	CATATGGGTTGTTTGG-1_1	UC-MSC_1	0	Mesenchymal stem cell (MSC)	MSC-2
	CATATGGTCACTTATC-1_1	UC-MSC_1	4	Mesenchymal stem cell (MSC)	MSC-3
	CATATGGTCATCGGAT-1_1	UC-MSC_1	7	Mesenchymal stem cell (MSC)	MSC-4
	CATATGGTCGATGAGG-1_1	UC-MSC_1	0	Mesenchymal stem cell (MSC)	MSC-2
	CATATTCAGACGCACA-1_1	UC-MSC_1	4	Mesenchymal stem cell (MSC)	MSC-3
	CATATTCAGCCGTCGT-1_1	UC-MSC_1	4	Mesenchymal stem cell (MSC)	MSC-3
	CATATTCCAACGATCT-1_1	UC-MSC_1	7	Mesenchymal stem cell (MSC)	MSC-4
	CATATTCCAGCTCGAC-1_1	UC-MSC_1	7	Mesenchymal stem cell (MSC)	MSC-4
	CATATTCCATGCCTAA-1_1	UC-MSC_1	4	Mesenchymal stem cell (MSC)	MSC-3
	CATATTCGTCGCGTGT-1_1	UC-MSC_1	2	Mesenchymal stem cell (MSC)	MSC-1
	CATATTCTCATAGCAC-1_1	UC-MSC_1	0	Mesenchymal stem cell (MSC)	MSC-2
	CATATTCTCATTCACT-1_1	UC-MSC_1	0	Mesenchymal stem cell (MSC)	MSC-2
	CATATTCTCCACGCAG-1_1	UC-MSC_1	0	Mesenchymal stem cell (MSC)	MSC-2
	CATATTCTCTATCCCG-1_1	UC-MSC_1	0	Mesenchymal stem cell (MSC)	MSC-2
	CATCAAGAGCCACGCT-1_1	UC-MSC_1	4	Mesenchymal stem cell (MSC)	MSC-3
	CATCAAGAGTTGAGAT-1_1	UC-MSC_1	4	Mesenchymal stem cell (MSC)	MSC-3
	CATCAAGCAACTGCGC-1_1	UC-MSC_1	0	Mesenchymal stem cell (MSC)	MSC-2
	CATCAAGCAATTCCTT-1_1	UC-MSC_1	0	Mesenchymal stem cell (MSC)	MSC-2
	CATCAAGCAGCTGTTA-1_1	UC-MSC_1	0	Mesenchymal stem cell (MSC)	MSC-2
	CATCAAGCAGTATCTG-1_1	UC-MSC_1	2	Mesenchymal stem cell (MSC)	MSC-1
	CATCAAGGTTGATTGC-1_1	UC-MSC_1	4	Mesenchymal stem cell (MSC)	MSC-3
	CATCAAGGTTGCTCCT-1_1	UC-MSC_1	4	Mesenchymal stem cell (MSC)	MSC-3
	CATCAAGTCACTTCAT-1_1	UC-MSC_1	0	Mesenchymal stem cell (MSC)	MSC-2
	CATCAAGTCCTTGACC-1_1	UC-MSC_1	0	Mesenchymal stem cell (MSC)	MSC-2
	CATCAAGTCTCTTGAT-1_1	UC-MSC_1	7	Mesenchymal stem cell (MSC)	MSC-4
	CATCAAGTCTGGCGTG-1_1	UC-MSC_1	0	Mesenchymal stem cell (MSC)	MSC-2
	CATCAGAAGGCTACGA-1_1	UC-MSC_1	7	Mesenchymal stem cell (MSC)	MSC-4
	CATCAGACAGCGTTCG-1_1	UC-MSC_1	2	Mesenchymal stem cell (MSC)	MSC-1
	CATCAGATCAACACAC-1_1	UC-MSC_1	0	Mesenchymal stem cell (MSC)	MSC-2
	CATCAGATCAATAAGG-1_1	UC-MSC_1	2	Mesenchymal stem cell (MSC)	MSC-1
	CATCAGATCCTGTACC-1_1	UC-MSC_1	0	Mesenchymal stem cell (MSC)	MSC-2
	CATCAGATCGTACCGG-1_1	UC-MSC_1	4	Mesenchymal stem cell (MSC)	MSC-3
	CATCAGATCTGCGACG-1_1	UC-MSC_1	7	Mesenchymal stem cell (MSC)	MSC-4
	CATCCACAGGCATTGG-1_1	UC-MSC_1	4	Mesenchymal stem cell (MSC)	MSC-3
	CATCCACAGTCAATAG-1_1	UC-MSC_1	4	Mesenchymal stem cell (MSC)	MSC-3
	CATCCACAGTGGGCTA-1_1	UC-MSC_1	2	Mesenchymal stem cell (MSC)	MSC-1
	CATCCACCAATCCAAC-1_1	UC-MSC_1	0	Mesenchymal stem cell (MSC)	MSC-2
	CATCCACGTCAGAAGC-1_1	UC-MSC_1	4	Mesenchymal stem cell (MSC)	MSC-3
	CATCCACGTTGATTGC-1_1	UC-MSC_1	7	Mesenchymal stem cell (MSC)	MSC-4
	CATCCACTCGGGAGTA-1_1	UC-MSC_1	0	Mesenchymal stem cell (MSC)	MSC-2
	CATCGAAAGAATGTGT-1_1	UC-MSC_1	2	Mesenchymal stem cell (MSC)	MSC-1
	CATCGAAAGACGCACA-1_1	UC-MSC_1	4	Mesenchymal stem cell (MSC)	MSC-3
	CATCGAAAGAGTACCG-1_1	UC-MSC_1	4	Mesenchymal stem cell (MSC)	MSC-3
	CATCGAAAGCTGTCTA-1_1	UC-MSC_1	0	Mesenchymal stem cell (MSC)	MSC-2
	CATCGAACAAGCGCTC-1_1	UC-MSC_1	2	Mesenchymal stem cell (MSC)	MSC-1
	CATCGAACATCCTTGC-1_1	UC-MSC_1	0	Mesenchymal stem cell (MSC)	MSC-2
	CATCGAATCCTCGCAT-1_1	UC-MSC_1	2	Mesenchymal stem cell (MSC)	MSC-1
	CATCGAATCTTTAGGG-1_1	UC-MSC_1	0	Mesenchymal stem cell (MSC)	MSC-2
	CATCGGGAGAGGTAGA-1_1	UC-MSC_1	4	Mesenchymal stem cell (MSC)	MSC-3
	CATCGGGAGTGACTCT-1_1	UC-MSC_1	7	Mesenchymal stem cell (MSC)	MSC-4
	CATCGGGAGTTCGATC-1_1	UC-MSC_1	0	Mesenchymal stem cell (MSC)	MSC-2
	CATCGGGCAACTGCTA-1_1	UC-MSC_1	4	Mesenchymal stem cell (MSC)	MSC-3
	CATCGGGCAGACAAAT-1_1	UC-MSC_1	4	Mesenchymal stem cell (MSC)	MSC-3
	CATCGGGCAGGAATCG-1_1	UC-MSC_1	0	Mesenchymal stem cell (MSC)	MSC-2
	CATCGGGGTACCGCTG-1_1	UC-MSC_1	0	Mesenchymal stem cell (MSC)	MSC-2
	CATCGGGGTTCCCGAG-1_1	UC-MSC_1	0	Mesenchymal stem cell (MSC)	MSC-2
	CATCGGGTCAGTCAGT-1_1	UC-MSC_1	0	Mesenchymal stem cell (MSC)	MSC-2
	CATCGGGTCCACGAAT-1_1	UC-MSC_1	2	Mesenchymal stem cell (MSC)	MSC-1
	CATCGGGTCCCGGATG-1_1	UC-MSC_1	0	Mesenchymal stem cell (MSC)	MSC-2
	CATGACAAGTTATCGC-1_1	UC-MSC_1	2	Mesenchymal stem cell (MSC)	MSC-1
	CATGACACAGTCCTTC-1_1	UC-MSC_1	0	Mesenchymal stem cell (MSC)	MSC-2
	CATGACACATTTGCTT-1_1	UC-MSC_1	0	Mesenchymal stem cell (MSC)	MSC-2
	CATGACAGTAGAGCTG-1_1	UC-MSC_1	4	Mesenchymal stem cell (MSC)	MSC-3
	CATGACATCATCGCTC-1_1	UC-MSC_1	7	Mesenchymal stem cell (MSC)	MSC-4
	CATGCCTAGAAGGACA-1_1	UC-MSC_1	7	Mesenchymal stem cell (MSC)	MSC-4
	CATGCCTAGACAGACC-1_1	UC-MSC_1	0	Mesenchymal stem cell (MSC)	MSC-2
	CATGCCTAGGGCTCTC-1_1	UC-MSC_1	0	Mesenchymal stem cell (MSC)	MSC-2
	CATGCCTCAAAGAATC-1_1	UC-MSC_1	7	Mesenchymal stem cell (MSC)	MSC-4
	CATGCCTCAAGCGAGT-1_1	UC-MSC_1	4	Mesenchymal stem cell (MSC)	MSC-3
	CATGCCTCACTCGACG-1_1	UC-MSC_1	4	Mesenchymal stem cell (MSC)	MSC-3
	CATGCCTGTAATCGTC-1_1	UC-MSC_1	0	Mesenchymal stem cell (MSC)	MSC-2
	CATGCCTGTAGAAAGG-1_1	UC-MSC_1	7	Mesenchymal stem cell (MSC)	MSC-4
	CATGCCTGTATAGGTA-1_1	UC-MSC_1	2	Mesenchymal stem cell (MSC)	MSC-1
	CATGCCTGTCGATTGT-1_1	UC-MSC_1	0	Mesenchymal stem cell (MSC)	MSC-2
	CATGCCTGTGTCTGAT-1_1	UC-MSC_1	0	Mesenchymal stem cell (MSC)	MSC-2
	CATGCCTGTTAAGACA-1_1	UC-MSC_1	0	Mesenchymal stem cell (MSC)	MSC-2
	CATGCCTTCCAGGGCT-1_1	UC-MSC_1	0	Mesenchymal stem cell (MSC)	MSC-2
	CATGCCTTCGTTGCCT-1_1	UC-MSC_1	4	Mesenchymal stem cell (MSC)	MSC-3
	CATGCCTTCTTGTACT-1_1	UC-MSC_1	7	Mesenchymal stem cell (MSC)	MSC-4
	CATGGCGAGAAGAAGC-1_1	UC-MSC_1	4	Mesenchymal stem cell (MSC)	MSC-3
	CATGGCGAGAGCTTCT-1_1	UC-MSC_1	4	Mesenchymal stem cell (MSC)	MSC-3
	CATGGCGAGATATACG-1_1	UC-MSC_1	0	Mesenchymal stem cell (MSC)	MSC-2
	CATGGCGAGATATGGT-1_1	UC-MSC_1	0	Mesenchymal stem cell (MSC)	MSC-2
	CATGGCGAGCATGGCA-1_1	UC-MSC_1	4	Mesenchymal stem cell (MSC)	MSC-3
	CATGGCGAGCCAACAG-1_1	UC-MSC_1	0	Mesenchymal stem cell (MSC)	MSC-2
	CATGGCGAGCGCTTAT-1_1	UC-MSC_1	0	Mesenchymal stem cell (MSC)	MSC-2
	CATGGCGAGTACCGGA-1_1	UC-MSC_1	0	Mesenchymal stem cell (MSC)	MSC-2
	CATGGCGAGTGACTCT-1_1	UC-MSC_1	4	Mesenchymal stem cell (MSC)	MSC-3
	CATGGCGAGTGGGTTG-1_1	UC-MSC_1	2	Mesenchymal stem cell (MSC)	MSC-1
	CATGGCGAGTTGCAGG-1_1	UC-MSC_1	0	Mesenchymal stem cell (MSC)	MSC-2
	CATGGCGCACCAACCG-1_1	UC-MSC_1	4	Mesenchymal stem cell (MSC)	MSC-3
	CATGGCGCACTATCTT-1_1	UC-MSC_1	7	Mesenchymal stem cell (MSC)	MSC-4
	CATGGCGGTAAGTGGC-1_1	UC-MSC_1	0	Mesenchymal stem cell (MSC)	MSC-2
	CATGGCGGTCCGTTAA-1_1	UC-MSC_1	0	Mesenchymal stem cell (MSC)	MSC-2
	CATGGCGGTGACCAAG-1_1	UC-MSC_1	4	Mesenchymal stem cell (MSC)	MSC-3
	CATGGCGGTGCACCAC-1_1	UC-MSC_1	0	Mesenchymal stem cell (MSC)	MSC-2
	CATGGCGGTGTGTGCC-1_1	UC-MSC_1	2	Mesenchymal stem cell (MSC)	MSC-1
	CATGGCGTCCCTAATT-1_1	UC-MSC_1	4	Mesenchymal stem cell (MSC)	MSC-3
	CATGGCGTCCTTTCGG-1_1	UC-MSC_1	0	Mesenchymal stem cell (MSC)	MSC-2
	CATGGCGTCGGATGTT-1_1	UC-MSC_1	0	Mesenchymal stem cell (MSC)	MSC-2
	CATGGCGTCTTTACGT-1_1	UC-MSC_1	0	Mesenchymal stem cell (MSC)	MSC-2
	CATTATCAGAGGACGG-1_1	UC-MSC_1	7	Mesenchymal stem cell (MSC)	MSC-4
	CATTATCAGCGCTTAT-1_1	UC-MSC_1	0	Mesenchymal stem cell (MSC)	MSC-2
	CATTATCAGCTAAGAT-1_1	UC-MSC_1	2	Mesenchymal stem cell (MSC)	MSC-1
	CATTATCAGGGTCTCC-1_1	UC-MSC_1	0	Mesenchymal stem cell (MSC)	MSC-2
	CATTATCAGTTGCAGG-1_1	UC-MSC_1	0	Mesenchymal stem cell (MSC)	MSC-2
	CATTATCCACTCAGGC-1_1	UC-MSC_1	7	Mesenchymal stem cell (MSC)	MSC-4
	CATTATCCAGTTCCCT-1_1	UC-MSC_1	7	Mesenchymal stem cell (MSC)	MSC-4
	CATTATCCATGAGCGA-1_1	UC-MSC_1	0	Mesenchymal stem cell (MSC)	MSC-2
	CATTATCCATTACCTT-1_1	UC-MSC_1	2	Mesenchymal stem cell (MSC)	MSC-1
	CATTATCGTCAGATAA-1_1	UC-MSC_1	0	Mesenchymal stem cell (MSC)	MSC-2
	CATTATCGTGGTACAG-1_1	UC-MSC_1	0	Mesenchymal stem cell (MSC)	MSC-2
	CATTATCTCGCGATCG-1_1	UC-MSC_1	4	Mesenchymal stem cell (MSC)	MSC-3
	CATTATCTCTGTCAAG-1_1	UC-MSC_1	2	Mesenchymal stem cell (MSC)	MSC-1
	CATTCGCAGCGATCCC-1_1	UC-MSC_1	4	Mesenchymal stem cell (MSC)	MSC-3
	CATTCGCAGGTAAACT-1_1	UC-MSC_1	0	Mesenchymal stem cell (MSC)	MSC-2
	CATTCGCAGTGCAAGC-1_1	UC-MSC_1	2	Mesenchymal stem cell (MSC)	MSC-1
	CATTCGCAGTGGCACA-1_1	UC-MSC_1	2	Mesenchymal stem cell (MSC)	MSC-1
	CATTCGCCAGCTCGAC-1_1	UC-MSC_1	4	Mesenchymal stem cell (MSC)	MSC-3
	CATTCGCCAGTGGGAT-1_1	UC-MSC_1	7	Mesenchymal stem cell (MSC)	MSC-4
	CATTCGCGTACCTACA-1_1	UC-MSC_1	2	Mesenchymal stem cell (MSC)	MSC-1
	CATTCGCGTAGCACGA-1_1	UC-MSC_1	7	Mesenchymal stem cell (MSC)	MSC-4
	CATTCGCTCAACGAAA-1_1	UC-MSC_1	7	Mesenchymal stem cell (MSC)	MSC-4
	CATTCGCTCCCAAGAT-1_1	UC-MSC_1	4	Mesenchymal stem cell (MSC)	MSC-3
	CATTCGCTCGAGAGCA-1_1	UC-MSC_1	0	Mesenchymal stem cell (MSC)	MSC-2
	CCAATCCAGAGGGATA-1_1	UC-MSC_1	7	Mesenchymal stem cell (MSC)	MSC-4
	CCAATCCAGATGGGTC-1_1	UC-MSC_1	2	Mesenchymal stem cell (MSC)	MSC-1
	CCAATCCCAAGCCTAT-1_1	UC-MSC_1	2	Mesenchymal stem cell (MSC)	MSC-1
	CCAATCCCACACAGAG-1_1	UC-MSC_1	2	Mesenchymal stem cell (MSC)	MSC-1
	CCAATCCCACAGATTC-1_1	UC-MSC_1	0	Mesenchymal stem cell (MSC)	MSC-2
	CCAATCCCACGGTGTC-1_1	UC-MSC_1	4	Mesenchymal stem cell (MSC)	MSC-3
	CCAATCCCACTGTGTA-1_1	UC-MSC_1	2	Mesenchymal stem cell (MSC)	MSC-1
	CCAATCCCATCCGTGG-1_1	UC-MSC_1	0	Mesenchymal stem cell (MSC)	MSC-2
	CCAATCCCATTGGCGC-1_1	UC-MSC_1	7	Mesenchymal stem cell (MSC)	MSC-4
	CCAATCCGTAATCGTC-1_1	UC-MSC_1	0	Mesenchymal stem cell (MSC)	MSC-2
	CCAATCCGTCGTCTTC-1_1	UC-MSC_1	7	Mesenchymal stem cell (MSC)	MSC-4
	CCAATCCGTCTCACCT-1_1	UC-MSC_1	4	Mesenchymal stem cell (MSC)	MSC-3
	CCAATCCGTTAAGAAC-1_1	UC-MSC_1	2	Mesenchymal stem cell (MSC)	MSC-1
	CCAATCCTCAATCACG-1_1	UC-MSC_1	0	Mesenchymal stem cell (MSC)	MSC-2
	CCAATCCTCGATCCCT-1_1	UC-MSC_1	0	Mesenchymal stem cell (MSC)	MSC-2
	CCACCTAAGACTTTCG-1_1	UC-MSC_1	2	Mesenchymal stem cell (MSC)	MSC-1
	CCACCTAAGCGTTTAC-1_1	UC-MSC_1	4	Mesenchymal stem cell (MSC)	MSC-3
	CCACCTAAGGCATGTG-1_1	UC-MSC_1	2	Mesenchymal stem cell (MSC)	MSC-1
	CCACCTAGTCACAAGG-1_1	UC-MSC_1	2	Mesenchymal stem cell (MSC)	MSC-1
	CCACCTAGTCGAGTTT-1_1	UC-MSC_1	2	Mesenchymal stem cell (MSC)	MSC-1
	CCACCTAGTGCAGGTA-1_1	UC-MSC_1	7	Mesenchymal stem cell (MSC)	MSC-4
	CCACCTAGTGCAGTAG-1_1	UC-MSC_1	4	Mesenchymal stem cell (MSC)	MSC-3
	CCACCTATCAAGAAGT-1_1	UC-MSC_1	0	Mesenchymal stem cell (MSC)	MSC-2
	CCACCTATCGGATGGA-1_1	UC-MSC_1	2	Mesenchymal stem cell (MSC)	MSC-1
	CCACGGAAGTGGTCCC-1_1	UC-MSC_1	0	Mesenchymal stem cell (MSC)	MSC-2
	CCACGGACACGTGAGA-1_1	UC-MSC_1	2	Mesenchymal stem cell (MSC)	MSC-1
	CCACGGACACTTCTGC-1_1	UC-MSC_1	7	Mesenchymal stem cell (MSC)	MSC-4
	CCACGGACACTTGGAT-1_1	UC-MSC_1	0	Mesenchymal stem cell (MSC)	MSC-2
	CCACGGACAGAGCCAA-1_1	UC-MSC_1	0	Mesenchymal stem cell (MSC)	MSC-2
	CCACGGACAGCCTTGG-1_1	UC-MSC_1	4	Mesenchymal stem cell (MSC)	MSC-3
	CCACGGAGTAGCGTAG-1_1	UC-MSC_1	0	Mesenchymal stem cell (MSC)	MSC-2
	CCACGGAGTATGCTTG-1_1	UC-MSC_1	2	Mesenchymal stem cell (MSC)	MSC-1
	CCACGGAGTCGACTGC-1_1	UC-MSC_1	2	Mesenchymal stem cell (MSC)	MSC-1
	CCACGGAGTCTCCACT-1_1	UC-MSC_1	2	Mesenchymal stem cell (MSC)	MSC-1
	CCACGGAGTTCGGGCT-1_1	UC-MSC_1	4	Mesenchymal stem cell (MSC)	MSC-3
	CCACGGATCGGCTTGG-1_1	UC-MSC_1	0	Mesenchymal stem cell (MSC)	MSC-2
	CCACTACAGCTGGAAC-1_1	UC-MSC_1	7	Mesenchymal stem cell (MSC)	MSC-4
	CCACTACCAAGGGTCA-1_1	UC-MSC_1	7	Mesenchymal stem cell (MSC)	MSC-4
	CCACTACCAGCCACCA-1_1	UC-MSC_1	4	Mesenchymal stem cell (MSC)	MSC-3
	CCACTACCAGCCTTTC-1_1	UC-MSC_1	4	Mesenchymal stem cell (MSC)	MSC-3
	CCACTACGTACTCGCG-1_1	UC-MSC_1	0	Mesenchymal stem cell (MSC)	MSC-2
	CCACTACGTAGCGTCC-1_1	UC-MSC_1	4	Mesenchymal stem cell (MSC)	MSC-3
	CCACTACGTCTCACCT-1_1	UC-MSC_1	4	Mesenchymal stem cell (MSC)	MSC-3
	CCACTACTCAATCACG-1_1	UC-MSC_1	0	Mesenchymal stem cell (MSC)	MSC-2
	CCACTACTCCAGAAGG-1_1	UC-MSC_1	0	Mesenchymal stem cell (MSC)	MSC-2
	CCAGCGAAGGTGCACA-1_1	UC-MSC_1	7	Mesenchymal stem cell (MSC)	MSC-4
	CCAGCGACACTATCTT-1_1	UC-MSC_1	0	Mesenchymal stem cell (MSC)	MSC-2
	CCAGCGACATATACGC-1_1	UC-MSC_1	2	Mesenchymal stem cell (MSC)	MSC-1
	CCAGCGACATCACGTA-1_1	UC-MSC_1	7	Mesenchymal stem cell (MSC)	MSC-4
	CCAGCGAGTAAGTTCC-1_1	UC-MSC_1	2	Mesenchymal stem cell (MSC)	MSC-1
	CCAGCGATCGACGGAA-1_1	UC-MSC_1	2	Mesenchymal stem cell (MSC)	MSC-1
	CCAGCGATCGGTTAAC-1_1	UC-MSC_1	2	Mesenchymal stem cell (MSC)	MSC-1
	CCATGTCAGGCGACAT-1_1	UC-MSC_1	0	Mesenchymal stem cell (MSC)	MSC-2
	CCATGTCAGGCTACGA-1_1	UC-MSC_1	2	Mesenchymal stem cell (MSC)	MSC-1
	CCATGTCCAACGATCT-1_1	UC-MSC_1	0	Mesenchymal stem cell (MSC)	MSC-2
	CCATGTCCAGACAGGT-1_1	UC-MSC_1	0	Mesenchymal stem cell (MSC)	MSC-2
	CCATGTCCAGTGACAG-1_1	UC-MSC_1	0	Mesenchymal stem cell (MSC)	MSC-2
	CCATGTCGTTCCGGCA-1_1	UC-MSC_1	2	Mesenchymal stem cell (MSC)	MSC-1
	CCATGTCGTTCTCATT-1_1	UC-MSC_1	0	Mesenchymal stem cell (MSC)	MSC-2
	CCATGTCTCACGCATA-1_1	UC-MSC_1	2	Mesenchymal stem cell (MSC)	MSC-1
	CCATGTCTCAGCCTAA-1_1	UC-MSC_1	0	Mesenchymal stem cell (MSC)	MSC-2
	CCATGTCTCTGATTCT-1_1	UC-MSC_1	4	Mesenchymal stem cell (MSC)	MSC-3
	CCATTCGAGACGACGT-1_1	UC-MSC_1	2	Mesenchymal stem cell (MSC)	MSC-1
	CCATTCGAGACTCGGA-1_1	UC-MSC_1	7	Mesenchymal stem cell (MSC)	MSC-4
	CCATTCGCAAATACAG-1_1	UC-MSC_1	0	Mesenchymal stem cell (MSC)	MSC-2
	CCATTCGCACGTTGGC-1_1	UC-MSC_1	2	Mesenchymal stem cell (MSC)	MSC-1
	CCATTCGCAGCTCCGA-1_1	UC-MSC_1	2	Mesenchymal stem cell (MSC)	MSC-1
	CCATTCGCAGTGGGAT-1_1	UC-MSC_1	4	Mesenchymal stem cell (MSC)	MSC-3
	CCATTCGGTAGGGTAC-1_1	UC-MSC_1	0	Mesenchymal stem cell (MSC)	MSC-2
	CCATTCGGTCATCCCT-1_1	UC-MSC_1	2	Mesenchymal stem cell (MSC)	MSC-1
	CCATTCGGTGAAATCA-1_1	UC-MSC_1	0	Mesenchymal stem cell (MSC)	MSC-2
	CCATTCGTCCTAAGTG-1_1	UC-MSC_1	0	Mesenchymal stem cell (MSC)	MSC-2
	CCCAATCAGAACTCGG-1_1	UC-MSC_1	0	Mesenchymal stem cell (MSC)	MSC-2
	CCCAATCAGATGTCGG-1_1	UC-MSC_1	0	Mesenchymal stem cell (MSC)	MSC-2
	CCCAATCCACGCATCG-1_1	UC-MSC_1	7	Mesenchymal stem cell (MSC)	MSC-4
	CCCAATCCACTAAGTC-1_1	UC-MSC_1	4	Mesenchymal stem cell (MSC)	MSC-3
	CCCAATCGTAGCAAAT-1_1	UC-MSC_1	0	Mesenchymal stem cell (MSC)	MSC-2
	CCCAATCGTATCAGTC-1_1	UC-MSC_1	0	Mesenchymal stem cell (MSC)	MSC-2
	CCCAATCGTGGCAAAC-1_1	UC-MSC_1	2	Mesenchymal stem cell (MSC)	MSC-1
	CCCAATCGTTCACGGC-1_1	UC-MSC_1	4	Mesenchymal stem cell (MSC)	MSC-3
	CCCAGTTAGAAACGAG-1_1	UC-MSC_1	0	Mesenchymal stem cell (MSC)	MSC-2
	CCCAGTTAGATATGCA-1_1	UC-MSC_1	7	Mesenchymal stem cell (MSC)	MSC-4
	CCCAGTTAGGAATCGC-1_1	UC-MSC_1	2	Mesenchymal stem cell (MSC)	MSC-1
	CCCAGTTAGTTAACGA-1_1	UC-MSC_1	0	Mesenchymal stem cell (MSC)	MSC-2
	CCCAGTTCACATTAGC-1_1	UC-MSC_1	0	Mesenchymal stem cell (MSC)	MSC-2
	CCCAGTTGTCAGAAGC-1_1	UC-MSC_1	2	Mesenchymal stem cell (MSC)	MSC-1
	CCCAGTTGTCTAGGTT-1_1	UC-MSC_1	7	Mesenchymal stem cell (MSC)	MSC-4
	CCCAGTTTCCACGCAG-1_1	UC-MSC_1	0	Mesenchymal stem cell (MSC)	MSC-2
	CCCATACAGAATGTTG-1_1	UC-MSC_1	2	Mesenchymal stem cell (MSC)	MSC-1
	CCCATACAGCTCCTTC-1_1	UC-MSC_1	2	Mesenchymal stem cell (MSC)	MSC-1
	CCCATACAGTAGATGT-1_1	UC-MSC_1	0	Mesenchymal stem cell (MSC)	MSC-2
	CCCATACAGTTCGCGC-1_1	UC-MSC_1	4	Mesenchymal stem cell (MSC)	MSC-3
	CCCATACCAAAGAATC-1_1	UC-MSC_1	4	Mesenchymal stem cell (MSC)	MSC-3
	CCCATACCAATCTACG-1_1	UC-MSC_1	7	Mesenchymal stem cell (MSC)	MSC-4
	CCCATACCACTGTTAG-1_1	UC-MSC_1	0	Mesenchymal stem cell (MSC)	MSC-2
	CCCATACCACTTGGAT-1_1	UC-MSC_1	4	Mesenchymal stem cell (MSC)	MSC-3
	CCCATACCAGCTGTGC-1_1	UC-MSC_1	4	Mesenchymal stem cell (MSC)	MSC-3
	CCCATACCAGTTCATG-1_1	UC-MSC_1	2	Mesenchymal stem cell (MSC)	MSC-1
	CCCATACCATTGGGCC-1_1	UC-MSC_1	4	Mesenchymal stem cell (MSC)	MSC-3
	CCCATACGTACATCCA-1_1	UC-MSC_1	2	Mesenchymal stem cell (MSC)	MSC-1
	CCCATACGTCTGCAAT-1_1	UC-MSC_1	0	Mesenchymal stem cell (MSC)	MSC-2
	CCCATACGTCTTCTCG-1_1	UC-MSC_1	4	Mesenchymal stem cell (MSC)	MSC-3
	CCCATACGTGTCCTCT-1_1	UC-MSC_1	0	Mesenchymal stem cell (MSC)	MSC-2
	CCCATACGTTGGTGGA-1_1	UC-MSC_1	0	Mesenchymal stem cell (MSC)	MSC-2
	CCCTCCTAGCGTTCCG-1_1	UC-MSC_1	2	Mesenchymal stem cell (MSC)	MSC-1
	CCCTCCTAGCTGAACG-1_1	UC-MSC_1	2	Mesenchymal stem cell (MSC)	MSC-1
	CCCTCCTAGGGATCTG-1_1	UC-MSC_1	7	Mesenchymal stem cell (MSC)	MSC-4
	CCCTCCTAGTAGTGCG-1_1	UC-MSC_1	2	Mesenchymal stem cell (MSC)	MSC-1
	CCCTCCTAGTATGACA-1_1	UC-MSC_1	0	Mesenchymal stem cell (MSC)	MSC-2
	CCCTCCTAGTGCAAGC-1_1	UC-MSC_1	0	Mesenchymal stem cell (MSC)	MSC-2
	CCCTCCTAGTGCGATG-1_1	UC-MSC_1	2	Mesenchymal stem cell (MSC)	MSC-1
	CCCTCCTAGTTCGCGC-1_1	UC-MSC_1	0	Mesenchymal stem cell (MSC)	MSC-2
	CCCTCCTGTAATTGGA-1_1	UC-MSC_1	7	Mesenchymal stem cell (MSC)	MSC-4
	CCCTCCTGTACCAGTT-1_1	UC-MSC_1	7	Mesenchymal stem cell (MSC)	MSC-4
	CCCTCCTGTACGACCC-1_1	UC-MSC_1	7	Mesenchymal stem cell (MSC)	MSC-4
	CCCTCCTGTACGCACC-1_1	UC-MSC_1	2	Mesenchymal stem cell (MSC)	MSC-1
	CCCTCCTGTGGTCCGT-1_1	UC-MSC_1	7	Mesenchymal stem cell (MSC)	MSC-4
	CCCTCCTGTTAAGACA-1_1	UC-MSC_1	4	Mesenchymal stem cell (MSC)	MSC-3
	CCCTCCTGTTATCACG-1_1	UC-MSC_1	4	Mesenchymal stem cell (MSC)	MSC-3
	CCCTCCTTCACTGGGC-1_1	UC-MSC_1	0	Mesenchymal stem cell (MSC)	MSC-2
	CCGGGATAGAAGGGTA-1_1	UC-MSC_1	0	Mesenchymal stem cell (MSC)	MSC-2
	CCGGGATAGACTAGGC-1_1	UC-MSC_1	4	Mesenchymal stem cell (MSC)	MSC-3
	CCGGGATAGAGCCCAA-1_1	UC-MSC_1	0	Mesenchymal stem cell (MSC)	MSC-2
	CCGGGATCAAGACACG-1_1	UC-MSC_1	0	Mesenchymal stem cell (MSC)	MSC-2
	CCGGGATCAAGGACTG-1_1	UC-MSC_1	0	Mesenchymal stem cell (MSC)	MSC-2
	CCGGGATCACTTAAGC-1_1	UC-MSC_1	4	Mesenchymal stem cell (MSC)	MSC-3
	CCGGGATCAGTATGCT-1_1	UC-MSC_1	4	Mesenchymal stem cell (MSC)	MSC-3
	CCGGGATCATCTCGCT-1_1	UC-MSC_1	0	Mesenchymal stem cell (MSC)	MSC-2
	CCGGGATGTAACGTTC-1_1	UC-MSC_1	0	Mesenchymal stem cell (MSC)	MSC-2
	CCGGGATGTACTTAGC-1_1	UC-MSC_1	4	Mesenchymal stem cell (MSC)	MSC-3
	CCGGGATGTCGCGTGT-1_1	UC-MSC_1	0	Mesenchymal stem cell (MSC)	MSC-2
	CCGGGATGTTGGAGGT-1_1	UC-MSC_1	2	Mesenchymal stem cell (MSC)	MSC-1
	CCGGGATTCGTACGGC-1_1	UC-MSC_1	0	Mesenchymal stem cell (MSC)	MSC-2
	CCGGTAGCAAGTTAAG-1_1	UC-MSC_1	7	Mesenchymal stem cell (MSC)	MSC-4
	CCGGTAGCAAGTTCTG-1_1	UC-MSC_1	0	Mesenchymal stem cell (MSC)	MSC-2
	CCGGTAGCACGAAATA-1_1	UC-MSC_1	4	Mesenchymal stem cell (MSC)	MSC-3
	CCGGTAGCAGACGCAA-1_1	UC-MSC_1	0	Mesenchymal stem cell (MSC)	MSC-2
	CCGGTAGCAGCCTGTG-1_1	UC-MSC_1	4	Mesenchymal stem cell (MSC)	MSC-3
	CCGGTAGCAGGTTTCA-1_1	UC-MSC_1	0	Mesenchymal stem cell (MSC)	MSC-2
	CCGGTAGGTCAAGCGA-1_1	UC-MSC_1	0	Mesenchymal stem cell (MSC)	MSC-2
	CCGGTAGTCACTGGGC-1_1	UC-MSC_1	2	Mesenchymal stem cell (MSC)	MSC-1
	CCGGTAGTCAGCTCTC-1_1	UC-MSC_1	0	Mesenchymal stem cell (MSC)	MSC-2
	CCGGTAGTCCTAGGGC-1_1	UC-MSC_1	4	Mesenchymal stem cell (MSC)	MSC-3
	CCGGTAGTCTGAGTGT-1_1	UC-MSC_1	4	Mesenchymal stem cell (MSC)	MSC-3
	CCGTACTAGATGTGGC-1_1	UC-MSC_1	4	Mesenchymal stem cell (MSC)	MSC-3
	CCGTACTCACCATGTA-1_1	UC-MSC_1	0	Mesenchymal stem cell (MSC)	MSC-2
	CCGTACTCAGATCTGT-1_1	UC-MSC_1	0	Mesenchymal stem cell (MSC)	MSC-2
	CCGTACTCATCCCATC-1_1	UC-MSC_1	0	Mesenchymal stem cell (MSC)	MSC-2
	CCGTACTGTGCAGACA-1_1	UC-MSC_1	4	Mesenchymal stem cell (MSC)	MSC-3
	CCGTACTGTGTAATGA-1_1	UC-MSC_1	7	Mesenchymal stem cell (MSC)	MSC-4
	CCGTACTGTTATGCGT-1_1	UC-MSC_1	2	Mesenchymal stem cell (MSC)	MSC-1
	CCGTACTGTTTGACTG-1_1	UC-MSC_1	0	Mesenchymal stem cell (MSC)	MSC-2
	CCGTACTTCAGTTCGA-1_1	UC-MSC_1	0	Mesenchymal stem cell (MSC)	MSC-2
	CCGTACTTCCACGCAG-1_1	UC-MSC_1	0	Mesenchymal stem cell (MSC)	MSC-2
	CCGTACTTCCTAGAAC-1_1	UC-MSC_1	4	Mesenchymal stem cell (MSC)	MSC-3
	CCGTACTTCTAGAGTC-1_1	UC-MSC_1	4	Mesenchymal stem cell (MSC)	MSC-3
	CCGTACTTCTCACATT-1_1	UC-MSC_1	4	Mesenchymal stem cell (MSC)	MSC-3
	CCGTGGAAGATCCCGC-1_1	UC-MSC_1	4	Mesenchymal stem cell (MSC)	MSC-3
	CCGTGGAAGTACGCCC-1_1	UC-MSC_1	4	Mesenchymal stem cell (MSC)	MSC-3
	CCGTGGACAATAGAGT-1_1	UC-MSC_1	0	Mesenchymal stem cell (MSC)	MSC-2
	CCGTGGACATGCCACG-1_1	UC-MSC_1	0	Mesenchymal stem cell (MSC)	MSC-2
	CCGTGGACATTGTGCA-1_1	UC-MSC_1	0	Mesenchymal stem cell (MSC)	MSC-2
	CCGTGGAGTCTCCCTA-1_1	UC-MSC_1	4	Mesenchymal stem cell (MSC)	MSC-3
	CCGTGGATCAGTTTGG-1_1	UC-MSC_1	2	Mesenchymal stem cell (MSC)	MSC-1
	CCGTGGATCATTGCGA-1_1	UC-MSC_1	2	Mesenchymal stem cell (MSC)	MSC-1
	CCGTTCAAGTGCGATG-1_1	UC-MSC_1	2	Mesenchymal stem cell (MSC)	MSC-1
	CCGTTCACAAGGACTG-1_1	UC-MSC_1	7	Mesenchymal stem cell (MSC)	MSC-4
	CCGTTCACACAGGAGT-1_1	UC-MSC_1	2	Mesenchymal stem cell (MSC)	MSC-1
	CCGTTCACACGGCTAC-1_1	UC-MSC_1	7	Mesenchymal stem cell (MSC)	MSC-4
	CCGTTCAGTAGAGGAA-1_1	UC-MSC_1	7	Mesenchymal stem cell (MSC)	MSC-4
	CCGTTCAGTCACCTAA-1_1	UC-MSC_1	2	Mesenchymal stem cell (MSC)	MSC-1
	CCGTTCAGTCACTTCC-1_1	UC-MSC_1	0	Mesenchymal stem cell (MSC)	MSC-2
	CCGTTCAGTCTAGCGC-1_1	UC-MSC_1	0	Mesenchymal stem cell (MSC)	MSC-2
	CCGTTCAGTTAAGAAC-1_1	UC-MSC_1	0	Mesenchymal stem cell (MSC)	MSC-2
	CCGTTCATCCTCAACC-1_1	UC-MSC_1	7	Mesenchymal stem cell (MSC)	MSC-4
	CCGTTCATCGTCCGTT-1_1	UC-MSC_1	4	Mesenchymal stem cell (MSC)	MSC-3
	CCTAAAGAGACAAGCC-1_1	UC-MSC_1	0	Mesenchymal stem cell (MSC)	MSC-2
	CCTAAAGAGTACCGGA-1_1	UC-MSC_1	2	Mesenchymal stem cell (MSC)	MSC-1
	CCTAAAGAGTCGCCGT-1_1	UC-MSC_1	2	Mesenchymal stem cell (MSC)	MSC-1
	CCTAAAGCAAATACAG-1_1	UC-MSC_1	2	Mesenchymal stem cell (MSC)	MSC-1
	CCTAAAGCACCGTTGG-1_1	UC-MSC_1	0	Mesenchymal stem cell (MSC)	MSC-2
	CCTAAAGCAGCGTAAG-1_1	UC-MSC_1	4	Mesenchymal stem cell (MSC)	MSC-3
	CCTAAAGGTAGAAGGA-1_1	UC-MSC_1	0	Mesenchymal stem cell (MSC)	MSC-2
	CCTAAAGGTCAATGTC-1_1	UC-MSC_1	0	Mesenchymal stem cell (MSC)	MSC-2
	CCTAAAGTCCGTTGCT-1_1	UC-MSC_1	4	Mesenchymal stem cell (MSC)	MSC-3
	CCTAAAGTCCTGCAGG-1_1	UC-MSC_1	0	Mesenchymal stem cell (MSC)	MSC-2
	CCTAAAGTCGTGGACC-1_1	UC-MSC_1	2	Mesenchymal stem cell (MSC)	MSC-1
	CCTAAAGTCTTCGAGA-1_1	UC-MSC_1	7	Mesenchymal stem cell (MSC)	MSC-4
	CCTAAAGTCTTTCCTC-1_1	UC-MSC_1	4	Mesenchymal stem cell (MSC)	MSC-3
	CCTACACAGACTACAA-1_1	UC-MSC_1	4	Mesenchymal stem cell (MSC)	MSC-3
	CCTACACAGATAGCAT-1_1	UC-MSC_1	4	Mesenchymal stem cell (MSC)	MSC-3
	CCTACACAGCACCGCT-1_1	UC-MSC_1	7	Mesenchymal stem cell (MSC)	MSC-4
	CCTACACAGCTCCTTC-1_1	UC-MSC_1	7	Mesenchymal stem cell (MSC)	MSC-4
	CCTACACAGGAGTAGA-1_1	UC-MSC_1	7	Mesenchymal stem cell (MSC)	MSC-4
	CCTACACGTCAAGCGA-1_1	UC-MSC_1	4	Mesenchymal stem cell (MSC)	MSC-3
	CCTACACGTTGTGGAG-1_1	UC-MSC_1	4	Mesenchymal stem cell (MSC)	MSC-3
	CCTACACTCAGAAATG-1_1	UC-MSC_1	7	Mesenchymal stem cell (MSC)	MSC-4
	CCTACACTCTCTGAGA-1_1	UC-MSC_1	0	Mesenchymal stem cell (MSC)	MSC-2
	CCTACCAAGACTCGGA-1_1	UC-MSC_1	4	Mesenchymal stem cell (MSC)	MSC-3
	CCTACCAAGCAGCGTA-1_1	UC-MSC_1	0	Mesenchymal stem cell (MSC)	MSC-2
	CCTACCACAAAGCAAT-1_1	UC-MSC_1	4	Mesenchymal stem cell (MSC)	MSC-3
	CCTACCACAACACCTA-1_1	UC-MSC_1	0	Mesenchymal stem cell (MSC)	MSC-2
	CCTACCACACCTGGTG-1_1	UC-MSC_1	7	Mesenchymal stem cell (MSC)	MSC-4
	CCTACCACAGTCAGCC-1_1	UC-MSC_1	4	Mesenchymal stem cell (MSC)	MSC-3
	CCTACCAGTGAAGGCT-1_1	UC-MSC_1	7	Mesenchymal stem cell (MSC)	MSC-4
	CCTACCAGTGTTGGGA-1_1	UC-MSC_1	2	Mesenchymal stem cell (MSC)	MSC-1
	CCTACCAGTTGGTAAA-1_1	UC-MSC_1	4	Mesenchymal stem cell (MSC)	MSC-3
	CCTACCATCAGGTTCA-1_1	UC-MSC_1	0	Mesenchymal stem cell (MSC)	MSC-2
	CCTACCATCTTGCCGT-1_1	UC-MSC_1	2	Mesenchymal stem cell (MSC)	MSC-1
	CCTAGCTAGGACAGCT-1_1	UC-MSC_1	7	Mesenchymal stem cell (MSC)	MSC-4
	CCTAGCTCACTCAGGC-1_1	UC-MSC_1	0	Mesenchymal stem cell (MSC)	MSC-2
	CCTAGCTCAGGGTACA-1_1	UC-MSC_1	4	Mesenchymal stem cell (MSC)	MSC-3
	CCTAGCTTCTGAGTGT-1_1	UC-MSC_1	4	Mesenchymal stem cell (MSC)	MSC-3
	CCTATTAAGAGTGACC-1_1	UC-MSC_1	7	Mesenchymal stem cell (MSC)	MSC-4
	CCTATTAAGCGTCTAT-1_1	UC-MSC_1	0	Mesenchymal stem cell (MSC)	MSC-2
	CCTATTAGTCTGGAGA-1_1	UC-MSC_1	4	Mesenchymal stem cell (MSC)	MSC-3
	CCTATTATCACCGGGT-1_1	UC-MSC_1	2	Mesenchymal stem cell (MSC)	MSC-1
	CCTATTATCCTTTACA-1_1	UC-MSC_1	0	Mesenchymal stem cell (MSC)	MSC-2
	CCTATTATCTCAACTT-1_1	UC-MSC_1	2	Mesenchymal stem cell (MSC)	MSC-1
	CCTCAGTAGACTAGGC-1_1	UC-MSC_1	7	Mesenchymal stem cell (MSC)	MSC-4
	CCTCAGTAGCAACGGT-1_1	UC-MSC_1	2	Mesenchymal stem cell (MSC)	MSC-1
	CCTCAGTAGTCCGTAT-1_1	UC-MSC_1	2	Mesenchymal stem cell (MSC)	MSC-1
	CCTCAGTCAAGAAGAG-1_1	UC-MSC_1	0	Mesenchymal stem cell (MSC)	MSC-2
	CCTCAGTCACACCGCA-1_1	UC-MSC_1	0	Mesenchymal stem cell (MSC)	MSC-2
	CCTCAGTCACCGATAT-1_1	UC-MSC_1	0	Mesenchymal stem cell (MSC)	MSC-2
	CCTCAGTGTCTCACCT-1_1	UC-MSC_1	4	Mesenchymal stem cell (MSC)	MSC-3
	CCTCAGTGTCTGATCA-1_1	UC-MSC_1	7	Mesenchymal stem cell (MSC)	MSC-4
	CCTCAGTGTGACGGTA-1_1	UC-MSC_1	0	Mesenchymal stem cell (MSC)	MSC-2
	CCTCAGTGTGCAGACA-1_1	UC-MSC_1	7	Mesenchymal stem cell (MSC)	MSC-4
	CCTCAGTTCAGCGATT-1_1	UC-MSC_1	4	Mesenchymal stem cell (MSC)	MSC-3
	CCTCAGTTCTGATACG-1_1	UC-MSC_1	7	Mesenchymal stem cell (MSC)	MSC-4
	CCTCAGTTCTGCGACG-1_1	UC-MSC_1	0	Mesenchymal stem cell (MSC)	MSC-2
	CCTCAGTTCTGCGGCA-1_1	UC-MSC_1	0	Mesenchymal stem cell (MSC)	MSC-2
	CCTCTGAAGAAAGTGG-1_1	UC-MSC_1	4	Mesenchymal stem cell (MSC)	MSC-3
	CCTCTGAAGCGATATA-1_1	UC-MSC_1	0	Mesenchymal stem cell (MSC)	MSC-2
	CCTCTGAAGCGTTGCC-1_1	UC-MSC_1	2	Mesenchymal stem cell (MSC)	MSC-1
	CCTCTGACAAGGTGTG-1_1	UC-MSC_1	0	Mesenchymal stem cell (MSC)	MSC-2
	CCTCTGACATTGTGCA-1_1	UC-MSC_1	2	Mesenchymal stem cell (MSC)	MSC-1
	CCTCTGAGTAATCACC-1_1	UC-MSC_1	4	Mesenchymal stem cell (MSC)	MSC-3
	CCTCTGAGTCTTCGTC-1_1	UC-MSC_1	0	Mesenchymal stem cell (MSC)	MSC-2
	CCTCTGAGTTATCACG-1_1	UC-MSC_1	0	Mesenchymal stem cell (MSC)	MSC-2
	CCTCTGATCCGTACAA-1_1	UC-MSC_1	7	Mesenchymal stem cell (MSC)	MSC-4
	CCTCTGATCGCTGATA-1_1	UC-MSC_1	0	Mesenchymal stem cell (MSC)	MSC-2
	CCTTACGAGCGTAGTG-1_1	UC-MSC_1	4	Mesenchymal stem cell (MSC)	MSC-3
	CCTTACGAGGTGTGGT-1_1	UC-MSC_1	0	Mesenchymal stem cell (MSC)	MSC-2
	CCTTACGCAACTGCGC-1_1	UC-MSC_1	7	Mesenchymal stem cell (MSC)	MSC-4
	CCTTACGCAAGCGCTC-1_1	UC-MSC_1	7	Mesenchymal stem cell (MSC)	MSC-4
	CCTTACGGTATGCTTG-1_1	UC-MSC_1	7	Mesenchymal stem cell (MSC)	MSC-4
	CCTTACGGTGAGGGAG-1_1	UC-MSC_1	0	Mesenchymal stem cell (MSC)	MSC-2
	CCTTACGTCAACCATG-1_1	UC-MSC_1	2	Mesenchymal stem cell (MSC)	MSC-1
	CCTTACGTCGCCTGAG-1_1	UC-MSC_1	2	Mesenchymal stem cell (MSC)	MSC-1
	CCTTACGTCTGCTGCT-1_1	UC-MSC_1	7	Mesenchymal stem cell (MSC)	MSC-4
	CCTTCCCAGATGTTAG-1_1	UC-MSC_1	7	Mesenchymal stem cell (MSC)	MSC-4
	CCTTCCCAGGTTCCTA-1_1	UC-MSC_1	0	Mesenchymal stem cell (MSC)	MSC-2
	CCTTCCCAGTAGATGT-1_1	UC-MSC_1	7	Mesenchymal stem cell (MSC)	MSC-4
	CCTTCCCAGTGGAGTC-1_1	UC-MSC_1	4	Mesenchymal stem cell (MSC)	MSC-3
	CCTTCCCCAGCGTCCA-1_1	UC-MSC_1	0	Mesenchymal stem cell (MSC)	MSC-2
	CCTTCCCCATGCTGGC-1_1	UC-MSC_1	0	Mesenchymal stem cell (MSC)	MSC-2
	CCTTCCCGTCTGATTG-1_1	UC-MSC_1	0	Mesenchymal stem cell (MSC)	MSC-2
	CCTTCCCGTGTTTGGT-1_1	UC-MSC_1	4	Mesenchymal stem cell (MSC)	MSC-3
	CCTTCCCTCACCGGGT-1_1	UC-MSC_1	2	Mesenchymal stem cell (MSC)	MSC-1
	CCTTCGAAGCACCGCT-1_1	UC-MSC_1	2	Mesenchymal stem cell (MSC)	MSC-1
	CCTTCGAAGGAATTAC-1_1	UC-MSC_1	0	Mesenchymal stem cell (MSC)	MSC-2
	CCTTCGAAGTCCGGTC-1_1	UC-MSC_1	4	Mesenchymal stem cell (MSC)	MSC-3
	CCTTCGAAGTGAACAT-1_1	UC-MSC_1	2	Mesenchymal stem cell (MSC)	MSC-1
	CCTTCGACAAGACGTG-1_1	UC-MSC_1	7	Mesenchymal stem cell (MSC)	MSC-4
	CCTTCGACATTGGGCC-1_1	UC-MSC_1	4	Mesenchymal stem cell (MSC)	MSC-3
	CCTTCGATCAGTTTGG-1_1	UC-MSC_1	0	Mesenchymal stem cell (MSC)	MSC-2
	CCTTCGATCGATAGAA-1_1	UC-MSC_1	7	Mesenchymal stem cell (MSC)	MSC-4
	CCTTTCTCAACGATGG-1_1	UC-MSC_1	4	Mesenchymal stem cell (MSC)	MSC-3
	CCTTTCTCAATTGCTG-1_1	UC-MSC_1	7	Mesenchymal stem cell (MSC)	MSC-4
	CCTTTCTCACACATGT-1_1	UC-MSC_1	2	Mesenchymal stem cell (MSC)	MSC-1
	CCTTTCTCATGAACCT-1_1	UC-MSC_1	7	Mesenchymal stem cell (MSC)	MSC-4
	CCTTTCTGTATATCCG-1_1	UC-MSC_1	0	Mesenchymal stem cell (MSC)	MSC-2
	CCTTTCTGTCTGATTG-1_1	UC-MSC_1	4	Mesenchymal stem cell (MSC)	MSC-3
	CCTTTCTGTTACGCGC-1_1	UC-MSC_1	0	Mesenchymal stem cell (MSC)	MSC-2
	CCTTTCTTCCGTTGTC-1_1	UC-MSC_1	2	Mesenchymal stem cell (MSC)	MSC-1
	CGAACATAGCCAGTTT-1_1	UC-MSC_1	7	Mesenchymal stem cell (MSC)	MSC-4
	CGAACATAGCTCCCAG-1_1	UC-MSC_1	0	Mesenchymal stem cell (MSC)	MSC-2
	CGAACATCAATGGAGC-1_1	UC-MSC_1	2	Mesenchymal stem cell (MSC)	MSC-1
	CGAACATGTAAGAGGA-1_1	UC-MSC_1	0	Mesenchymal stem cell (MSC)	MSC-2
	CGAACATGTATCTGCA-1_1	UC-MSC_1	2	Mesenchymal stem cell (MSC)	MSC-1
	CGAACATTCAGTTGAC-1_1	UC-MSC_1	0	Mesenchymal stem cell (MSC)	MSC-2
	CGAACATTCCTTTACA-1_1	UC-MSC_1	7	Mesenchymal stem cell (MSC)	MSC-4
	CGAACATTCTCGTATT-1_1	UC-MSC_1	2	Mesenchymal stem cell (MSC)	MSC-1
	CGAATGTAGCTCTCGG-1_1	UC-MSC_1	7	Mesenchymal stem cell (MSC)	MSC-4
	CGAATGTAGTAGTGCG-1_1	UC-MSC_1	4	Mesenchymal stem cell (MSC)	MSC-3
	CGAATGTAGTTTAGGA-1_1	UC-MSC_1	2	Mesenchymal stem cell (MSC)	MSC-1
	CGAATGTCAAAGCGGT-1_1	UC-MSC_1	0	Mesenchymal stem cell (MSC)	MSC-2
	CGAATGTCACCGAATT-1_1	UC-MSC_1	0	Mesenchymal stem cell (MSC)	MSC-2
	CGAATGTCATTGGCGC-1_1	UC-MSC_1	2	Mesenchymal stem cell (MSC)	MSC-1
	CGAATGTGTAGAGCTG-1_1	UC-MSC_1	0	Mesenchymal stem cell (MSC)	MSC-2
	CGAATGTGTCCCTTGT-1_1	UC-MSC_1	0	Mesenchymal stem cell (MSC)	MSC-2
	CGAATGTGTTAGAACA-1_1	UC-MSC_1	2	Mesenchymal stem cell (MSC)	MSC-1
	CGAATGTTCGGAATCT-1_1	UC-MSC_1	7	Mesenchymal stem cell (MSC)	MSC-4
	CGAATGTTCTCGGACG-1_1	UC-MSC_1	2	Mesenchymal stem cell (MSC)	MSC-1
	CGAATGTTCTTCTGGC-1_1	UC-MSC_1	2	Mesenchymal stem cell (MSC)	MSC-1
	CGAATGTTCTTGAGGT-1_1	UC-MSC_1	2	Mesenchymal stem cell (MSC)	MSC-1
	CGACCTTAGACTTGAA-1_1	UC-MSC_1	7	Mesenchymal stem cell (MSC)	MSC-4
	CGACCTTAGATCCCAT-1_1	UC-MSC_1	7	Mesenchymal stem cell (MSC)	MSC-4
	CGACCTTAGTTAGCGG-1_1	UC-MSC_1	0	Mesenchymal stem cell (MSC)	MSC-2
	CGACCTTAGTTCGCGC-1_1	UC-MSC_1	0	Mesenchymal stem cell (MSC)	MSC-2
	CGACCTTCACCAGTTA-1_1	UC-MSC_1	2	Mesenchymal stem cell (MSC)	MSC-1
	CGACCTTCACCTATCC-1_1	UC-MSC_1	0	Mesenchymal stem cell (MSC)	MSC-2
	CGACCTTCATGTCTCC-1_1	UC-MSC_1	0	Mesenchymal stem cell (MSC)	MSC-2
	CGACCTTTCAACGGGA-1_1	UC-MSC_1	4	Mesenchymal stem cell (MSC)	MSC-3
	CGACCTTTCGCCCTTA-1_1	UC-MSC_1	2	Mesenchymal stem cell (MSC)	MSC-1
	CGACCTTTCGGCGCAT-1_1	UC-MSC_1	4	Mesenchymal stem cell (MSC)	MSC-3
	CGACCTTTCTGTCTAT-1_1	UC-MSC_1	0	Mesenchymal stem cell (MSC)	MSC-2
	CGACTTCCAAAGGAAG-1_1	UC-MSC_1	2	Mesenchymal stem cell (MSC)	MSC-1
	CGACTTCCAATAGAGT-1_1	UC-MSC_1	4	Mesenchymal stem cell (MSC)	MSC-3
	CGACTTCCACACCGCA-1_1	UC-MSC_1	0	Mesenchymal stem cell (MSC)	MSC-2
	CGACTTCGTATCTGCA-1_1	UC-MSC_1	2	Mesenchymal stem cell (MSC)	MSC-1
	CGACTTCGTCATATGC-1_1	UC-MSC_1	2	Mesenchymal stem cell (MSC)	MSC-1
	CGACTTCGTCGGCTCA-1_1	UC-MSC_1	0	Mesenchymal stem cell (MSC)	MSC-2
	CGACTTCGTGCAGGTA-1_1	UC-MSC_1	4	Mesenchymal stem cell (MSC)	MSC-3
	CGACTTCGTGTCAATC-1_1	UC-MSC_1	4	Mesenchymal stem cell (MSC)	MSC-3
	CGACTTCGTTATCGGT-1_1	UC-MSC_1	0	Mesenchymal stem cell (MSC)	MSC-2
	CGACTTCTCAGAGCTT-1_1	UC-MSC_1	0	Mesenchymal stem cell (MSC)	MSC-2
	CGACTTCTCCAGGGCT-1_1	UC-MSC_1	0	Mesenchymal stem cell (MSC)	MSC-2
	CGACTTCTCTCTGCTG-1_1	UC-MSC_1	2	Mesenchymal stem cell (MSC)	MSC-1
	CGAGAAGAGAAGGCCT-1_1	UC-MSC_1	0	Mesenchymal stem cell (MSC)	MSC-2
	CGAGAAGAGGTGCAAC-1_1	UC-MSC_1	4	Mesenchymal stem cell (MSC)	MSC-3
	CGAGAAGAGTGGGTTG-1_1	UC-MSC_1	2	Mesenchymal stem cell (MSC)	MSC-1
	CGAGAAGAGTGGTAGC-1_1	UC-MSC_1	2	Mesenchymal stem cell (MSC)	MSC-1
	CGAGAAGCAAGCCCAC-1_1	UC-MSC_1	4	Mesenchymal stem cell (MSC)	MSC-3
	CGAGAAGCACATGGGA-1_1	UC-MSC_1	4	Mesenchymal stem cell (MSC)	MSC-3
	CGAGAAGCACCGGAAA-1_1	UC-MSC_1	2	Mesenchymal stem cell (MSC)	MSC-1
	CGAGAAGCATCACGTA-1_1	UC-MSC_1	0	Mesenchymal stem cell (MSC)	MSC-2
	CGAGAAGGTAGGGTAC-1_1	UC-MSC_1	7	Mesenchymal stem cell (MSC)	MSC-4
	CGAGAAGGTGAGCGAT-1_1	UC-MSC_1	7	Mesenchymal stem cell (MSC)	MSC-4
	CGAGAAGTCCATGAAC-1_1	UC-MSC_1	7	Mesenchymal stem cell (MSC)	MSC-4
	CGAGAAGTCGTCACGG-1_1	UC-MSC_1	0	Mesenchymal stem cell (MSC)	MSC-2
	CGAGAAGTCTTCATGT-1_1	UC-MSC_1	7	Mesenchymal stem cell (MSC)	MSC-4
	CGAGAAGTCTTCTGGC-1_1	UC-MSC_1	7	Mesenchymal stem cell (MSC)	MSC-4
	CGAGCACAGACTAGGC-1_1	UC-MSC_1	4	Mesenchymal stem cell (MSC)	MSC-3
	CGAGCACAGCGATATA-1_1	UC-MSC_1	2	Mesenchymal stem cell (MSC)	MSC-1
	CGAGCACAGCTGTCTA-1_1	UC-MSC_1	2	Mesenchymal stem cell (MSC)	MSC-1
	CGAGCACAGCTTTGGT-1_1	UC-MSC_1	7	Mesenchymal stem cell (MSC)	MSC-4
	CGAGCACAGTCAAGCG-1_1	UC-MSC_1	7	Mesenchymal stem cell (MSC)	MSC-4
	CGAGCACCAGTGGAGT-1_1	UC-MSC_1	7	Mesenchymal stem cell (MSC)	MSC-4
	CGAGCACGTAATTGGA-1_1	UC-MSC_1	0	Mesenchymal stem cell (MSC)	MSC-2
	CGAGCACGTCATCGGC-1_1	UC-MSC_1	2	Mesenchymal stem cell (MSC)	MSC-1
	CGAGCACGTCGCTTTC-1_1	UC-MSC_1	4	Mesenchymal stem cell (MSC)	MSC-3
	CGAGCACTCAGGCAAG-1_1	UC-MSC_1	0	Mesenchymal stem cell (MSC)	MSC-2
	CGAGCACTCTGCTGTC-1_1	UC-MSC_1	0	Mesenchymal stem cell (MSC)	MSC-2
	CGAGCCAAGCTAAACA-1_1	UC-MSC_1	2	Mesenchymal stem cell (MSC)	MSC-1
	CGAGCCAAGTGCGTGA-1_1	UC-MSC_1	2	Mesenchymal stem cell (MSC)	MSC-1
	CGAGCCAAGTTTCCTT-1_1	UC-MSC_1	0	Mesenchymal stem cell (MSC)	MSC-2
	CGAGCCAGTGTTTGGT-1_1	UC-MSC_1	2	Mesenchymal stem cell (MSC)	MSC-1
	CGAGCCATCAAACCAC-1_1	UC-MSC_1	0	Mesenchymal stem cell (MSC)	MSC-2
	CGAGCCATCATCTGCC-1_1	UC-MSC_1	0	Mesenchymal stem cell (MSC)	MSC-2
	CGAGCCATCATTATCC-1_1	UC-MSC_1	0	Mesenchymal stem cell (MSC)	MSC-2
	CGAGCCATCCACTCCA-1_1	UC-MSC_1	7	Mesenchymal stem cell (MSC)	MSC-4
	CGAGCCATCTTACCGC-1_1	UC-MSC_1	2	Mesenchymal stem cell (MSC)	MSC-1
	CGATCGGAGCTATGCT-1_1	UC-MSC_1	0	Mesenchymal stem cell (MSC)	MSC-2
	CGATCGGAGGGAGTAA-1_1	UC-MSC_1	4	Mesenchymal stem cell (MSC)	MSC-3
	CGATCGGAGTCATGCT-1_1	UC-MSC_1	0	Mesenchymal stem cell (MSC)	MSC-2
	CGATCGGAGTTGTCGT-1_1	UC-MSC_1	2	Mesenchymal stem cell (MSC)	MSC-1
	CGATCGGCACGGATAG-1_1	UC-MSC_1	4	Mesenchymal stem cell (MSC)	MSC-3
	CGATCGGCAGTACACT-1_1	UC-MSC_1	2	Mesenchymal stem cell (MSC)	MSC-1
	CGATCGGGTACCGAGA-1_1	UC-MSC_1	0	Mesenchymal stem cell (MSC)	MSC-2
	CGATCGGGTAGTACCT-1_1	UC-MSC_1	0	Mesenchymal stem cell (MSC)	MSC-2
	CGATCGGGTCGAGTTT-1_1	UC-MSC_1	2	Mesenchymal stem cell (MSC)	MSC-1
	CGATCGGTCAGTGCAT-1_1	UC-MSC_1	0	Mesenchymal stem cell (MSC)	MSC-2
	CGATCGGTCTTGTATC-1_1	UC-MSC_1	4	Mesenchymal stem cell (MSC)	MSC-3
	CGATGGCCAGAGCCAA-1_1	UC-MSC_1	0	Mesenchymal stem cell (MSC)	MSC-2
	CGATGGCCATGCCCGA-1_1	UC-MSC_1	0	Mesenchymal stem cell (MSC)	MSC-2
	CGATGGCGTGCAGTAG-1_1	UC-MSC_1	4	Mesenchymal stem cell (MSC)	MSC-3
	CGATGGCTCAATACCG-1_1	UC-MSC_1	4	Mesenchymal stem cell (MSC)	MSC-3
	CGATGGCTCCGAGCCA-1_1	UC-MSC_1	0	Mesenchymal stem cell (MSC)	MSC-2
	CGATGGCTCCTGTACC-1_1	UC-MSC_1	0	Mesenchymal stem cell (MSC)	MSC-2
	CGATGGCTCGGCTTGG-1_1	UC-MSC_1	2	Mesenchymal stem cell (MSC)	MSC-1
	CGATGGCTCGTTACAG-1_1	UC-MSC_1	4	Mesenchymal stem cell (MSC)	MSC-3
	CGATGGCTCTGCTTGC-1_1	UC-MSC_1	0	Mesenchymal stem cell (MSC)	MSC-2
	CGATGTAAGATGTTAG-1_1	UC-MSC_1	2	Mesenchymal stem cell (MSC)	MSC-1
	CGATGTAAGCGCCTCA-1_1	UC-MSC_1	0	Mesenchymal stem cell (MSC)	MSC-2
	CGATGTAAGCTCTCGG-1_1	UC-MSC_1	0	Mesenchymal stem cell (MSC)	MSC-2
	CGATGTACAATGTAAG-1_1	UC-MSC_1	2	Mesenchymal stem cell (MSC)	MSC-1
	CGATGTAGTGCTGTAT-1_1	UC-MSC_1	2	Mesenchymal stem cell (MSC)	MSC-1
	CGATGTATCAGTTTGG-1_1	UC-MSC_1	7	Mesenchymal stem cell (MSC)	MSC-4
	CGATGTATCTTGTCAT-1_1	UC-MSC_1	4	Mesenchymal stem cell (MSC)	MSC-3
	CGATTGAAGCCTTGAT-1_1	UC-MSC_1	2	Mesenchymal stem cell (MSC)	MSC-1
	CGATTGACAAACTGCT-1_1	UC-MSC_1	0	Mesenchymal stem cell (MSC)	MSC-2
	CGATTGACAAGTACCT-1_1	UC-MSC_1	4	Mesenchymal stem cell (MSC)	MSC-3
	CGATTGACATGTAAGA-1_1	UC-MSC_1	2	Mesenchymal stem cell (MSC)	MSC-1
	CGATTGAGTATTACCG-1_1	UC-MSC_1	0	Mesenchymal stem cell (MSC)	MSC-2
	CGATTGAGTCATACTG-1_1	UC-MSC_1	0	Mesenchymal stem cell (MSC)	MSC-2
	CGATTGAGTCGCGGTT-1_1	UC-MSC_1	4	Mesenchymal stem cell (MSC)	MSC-3
	CGATTGATCAAAGTAG-1_1	UC-MSC_1	7	Mesenchymal stem cell (MSC)	MSC-4
	CGCCAAGAGAAACCTA-1_1	UC-MSC_1	0	Mesenchymal stem cell (MSC)	MSC-2
	CGCCAAGGTACTTGAC-1_1	UC-MSC_1	2	Mesenchymal stem cell (MSC)	MSC-1
	CGCCAAGGTTCCACGG-1_1	UC-MSC_1	2	Mesenchymal stem cell (MSC)	MSC-1
	CGCCAAGTCAACCATG-1_1	UC-MSC_1	2	Mesenchymal stem cell (MSC)	MSC-1
	CGCCAAGTCGCAAACT-1_1	UC-MSC_1	0	Mesenchymal stem cell (MSC)	MSC-2
	CGCCAAGTCTCGTTTA-1_1	UC-MSC_1	0	Mesenchymal stem cell (MSC)	MSC-2
	CGCGGTAAGAACAACT-1_1	UC-MSC_1	0	Mesenchymal stem cell (MSC)	MSC-2
	CGCGGTAAGTCAAGCG-1_1	UC-MSC_1	2	Mesenchymal stem cell (MSC)	MSC-1
	CGCGGTACAATGTTGC-1_1	UC-MSC_1	2	Mesenchymal stem cell (MSC)	MSC-1
	CGCGGTACAGACTCGC-1_1	UC-MSC_1	7	Mesenchymal stem cell (MSC)	MSC-4
	CGCGGTACAGGCAGTA-1_1	UC-MSC_1	2	Mesenchymal stem cell (MSC)	MSC-1
	CGCGGTAGTAGCAAAT-1_1	UC-MSC_1	2	Mesenchymal stem cell (MSC)	MSC-1
	CGCGGTAGTGTATGGG-1_1	UC-MSC_1	0	Mesenchymal stem cell (MSC)	MSC-2
	CGCGGTATCAATCTCT-1_1	UC-MSC_1	0	Mesenchymal stem cell (MSC)	MSC-2
	CGCGGTATCCGCTGTT-1_1	UC-MSC_1	0	Mesenchymal stem cell (MSC)	MSC-2
	CGCGGTATCGGCTACG-1_1	UC-MSC_1	4	Mesenchymal stem cell (MSC)	MSC-3
	CGCGTTTAGAAACGCC-1_1	UC-MSC_1	0	Mesenchymal stem cell (MSC)	MSC-2
	CGCGTTTAGAAGGCCT-1_1	UC-MSC_1	2	Mesenchymal stem cell (MSC)	MSC-1
	CGCGTTTAGAGTTGGC-1_1	UC-MSC_1	2	Mesenchymal stem cell (MSC)	MSC-1
	CGCGTTTAGCCATCGC-1_1	UC-MSC_1	0	Mesenchymal stem cell (MSC)	MSC-2
	CGCGTTTAGTATCTCG-1_1	UC-MSC_1	0	Mesenchymal stem cell (MSC)	MSC-2
	CGCGTTTCACCAGGCT-1_1	UC-MSC_1	2	Mesenchymal stem cell (MSC)	MSC-1
	CGCGTTTCATGTTGAC-1_1	UC-MSC_1	0	Mesenchymal stem cell (MSC)	MSC-2
	CGCGTTTTCCGCAAGC-1_1	UC-MSC_1	2	Mesenchymal stem cell (MSC)	MSC-1
	CGCGTTTTCGGTTAAC-1_1	UC-MSC_1	2	Mesenchymal stem cell (MSC)	MSC-1
	CGCGTTTTCTGCGGCA-1_1	UC-MSC_1	0	Mesenchymal stem cell (MSC)	MSC-2
	CGCGTTTTCTGTCAAG-1_1	UC-MSC_1	2	Mesenchymal stem cell (MSC)	MSC-1
	CGCTATCAGACTCGGA-1_1	UC-MSC_1	4	Mesenchymal stem cell (MSC)	MSC-3
	CGCTATCAGATCCGAG-1_1	UC-MSC_1	4	Mesenchymal stem cell (MSC)	MSC-3
	CGCTATCCAGCTCGAC-1_1	UC-MSC_1	2	Mesenchymal stem cell (MSC)	MSC-1
	CGCTATCGTAGGACAC-1_1	UC-MSC_1	0	Mesenchymal stem cell (MSC)	MSC-2
	CGCTATCTCTGTCCGT-1_1	UC-MSC_1	4	Mesenchymal stem cell (MSC)	MSC-3
	CGCTGGAAGAAAGTGG-1_1	UC-MSC_1	0	Mesenchymal stem cell (MSC)	MSC-2
	CGCTGGAAGCATCATC-1_1	UC-MSC_1	4	Mesenchymal stem cell (MSC)	MSC-3
	CGCTGGAAGCTGAAAT-1_1	UC-MSC_1	0	Mesenchymal stem cell (MSC)	MSC-2
	CGCTGGAAGTTAACGA-1_1	UC-MSC_1	0	Mesenchymal stem cell (MSC)	MSC-2
	CGCTGGACAACTGGCC-1_1	UC-MSC_1	2	Mesenchymal stem cell (MSC)	MSC-1
	CGCTGGACAGCGAACA-1_1	UC-MSC_1	0	Mesenchymal stem cell (MSC)	MSC-2
	CGCTGGACAGGGTATG-1_1	UC-MSC_1	4	Mesenchymal stem cell (MSC)	MSC-3
	CGCTGGAGTAGCTGCC-1_1	UC-MSC_1	2	Mesenchymal stem cell (MSC)	MSC-1
	CGCTGGAGTCTTCTCG-1_1	UC-MSC_1	2	Mesenchymal stem cell (MSC)	MSC-1
	CGCTGGATCAGAGCTT-1_1	UC-MSC_1	7	Mesenchymal stem cell (MSC)	MSC-4
	CGCTGGATCAGCACAT-1_1	UC-MSC_1	0	Mesenchymal stem cell (MSC)	MSC-2
	CGCTTCAAGCTGATAA-1_1	UC-MSC_1	2	Mesenchymal stem cell (MSC)	MSC-1
	CGCTTCACACGCGAAA-1_1	UC-MSC_1	0	Mesenchymal stem cell (MSC)	MSC-2
	CGCTTCACACTACAGT-1_1	UC-MSC_1	0	Mesenchymal stem cell (MSC)	MSC-2
	CGCTTCACATGCCTAA-1_1	UC-MSC_1	0	Mesenchymal stem cell (MSC)	MSC-2
	CGCTTCACATTACCTT-1_1	UC-MSC_1	0	Mesenchymal stem cell (MSC)	MSC-2
	CGCTTCAGTAAACACA-1_1	UC-MSC_1	2	Mesenchymal stem cell (MSC)	MSC-1
	CGCTTCAGTACTTAGC-1_1	UC-MSC_1	2	Mesenchymal stem cell (MSC)	MSC-1
	CGCTTCAGTAGCCTAT-1_1	UC-MSC_1	7	Mesenchymal stem cell (MSC)	MSC-4
	CGCTTCAGTCCTCTTG-1_1	UC-MSC_1	0	Mesenchymal stem cell (MSC)	MSC-2
	CGCTTCAGTTGTCTTT-1_1	UC-MSC_1	4	Mesenchymal stem cell (MSC)	MSC-3
	CGCTTCATCGAGAACG-1_1	UC-MSC_1	2	Mesenchymal stem cell (MSC)	MSC-1
	CGCTTCATCGTGTAGT-1_1	UC-MSC_1	2	Mesenchymal stem cell (MSC)	MSC-1
	CGGACACAGGTTCCTA-1_1	UC-MSC_1	0	Mesenchymal stem cell (MSC)	MSC-2
	CGGACACAGTCCTCCT-1_1	UC-MSC_1	4	Mesenchymal stem cell (MSC)	MSC-3
	CGGACACCAAGCCGTC-1_1	UC-MSC_1	4	Mesenchymal stem cell (MSC)	MSC-3
	CGGACACGTCAGGACA-1_1	UC-MSC_1	7	Mesenchymal stem cell (MSC)	MSC-4
	CGGACACGTCGCCATG-1_1	UC-MSC_1	0	Mesenchymal stem cell (MSC)	MSC-2
	CGGACACGTGAAATCA-1_1	UC-MSC_1	0	Mesenchymal stem cell (MSC)	MSC-2
	CGGACACGTGCCTGGT-1_1	UC-MSC_1	0	Mesenchymal stem cell (MSC)	MSC-2
	CGGACACTCACCGTAA-1_1	UC-MSC_1	0	Mesenchymal stem cell (MSC)	MSC-2
	CGGACACTCCTATGTT-1_1	UC-MSC_1	0	Mesenchymal stem cell (MSC)	MSC-2
	CGGACACTCTACCAGA-1_1	UC-MSC_1	0	Mesenchymal stem cell (MSC)	MSC-2
	CGGACACTCTTAGCCC-1_1	UC-MSC_1	4	Mesenchymal stem cell (MSC)	MSC-3
[truncated: 9,737 more rows]
