# Supplementary material for: Transplantation of the LRP1high subpopulation of human umbilical cord-derived mesenchymal stem cells improves ovarian function in mice with premature ovarian failure and aged mice
Source: Stem Cell Res Ther. 2024 Mar 5;15:64. doi: 10.1186/s13287-024-03660-0 (PMC10913679; doi:10.1186/s13287-024-03660-0)
Supplement: Supplementary file 4 — Additional file 4. Table S3. DEGs of each sub-cluster. (Related to Fig. 1). [file 13287_2024_3660_MOESM4_ESM.xlsx]

## Sheet: Table S5
	Table S3. DEGs of each sub-cluster.
	Gene	Sub-clusters	Gene	Sub-clusters	Gene	Sub-clusters
	AURKA	MSC-1	TOP2A	MPC-1	GAPDH	Trophoblast-1
	HMGB2	MSC-1	UBE2C	MPC-1	RPL7	Trophoblast-1
	ASPM	MSC-1	CENPF	MPC-1	FAU	Trophoblast-1
	ARL6IP1	MSC-1	CENPA	MPC-1	UBA52	Trophoblast-1
	CENPE	MSC-1	CDCA8	MPC-1	RPL7A	Trophoblast-1
	MKI67	MSC-1	PIF1	MPC-1	RPS3A	Trophoblast-1
	GTSE1	MSC-1	GTSE1	MPC-1	RPL5	Trophoblast-1
	CKS2	MSC-1	CKS2	MPC-1	RACK1	Trophoblast-1
	CDCA8	MSC-1	FAM83D	MPC-1	RPS24	Trophoblast-1
	KIF14	MSC-1	AURKA	MPC-1	RPS27A	Trophoblast-1
	KIF23	MSC-1	CDK1	MPC-1	TPM2	Trophoblast-1
	CENPA	MSC-1	PSRC1	MPC-1	GSTO1	Trophoblast-1
	TOP2A	MSC-1	ASPM	MPC-1	RPL6	Trophoblast-1
	ARHGAP11A	MSC-1	CDKN2D	MPC-1	NACA	Trophoblast-1
	RACGAP1	MSC-1	SGO1	MPC-1	S100A11	Trophoblast-1
	TPX2	MSC-1	CKAP2	MPC-1	EEF1A1	Trophoblast-1
	CKAP2	MSC-1	C12orf75	MPC-1	RPL9	Trophoblast-1
	KIF2C	MSC-1	ARL6IP1	MPC-1	RPL10A	Trophoblast-1
	CDC25B	MSC-1	ARHGAP11A	MPC-1	RPS4X	Trophoblast-1
	XIST	MSC-1	HMGB2	MPC-1	RPL27	Trophoblast-1
	PLK1	MSC-1	MKI67	MPC-1	PRDX1	Trophoblast-1
	HJURP	MSC-1	CENPE	MPC-1	RPL14	Trophoblast-1
	CCNA2	MSC-1	SGO2	MPC-1	ANXA1	Trophoblast-1
	FAM83D	MSC-1	TPX2	MPC-1	RPL35	Trophoblast-1
	TMEM158	MSC-1	KIF2C	MPC-1	RPS6	Trophoblast-1
	ANLN	MSC-1	AURKB	MPC-1	ATP5PD	Trophoblast-1
	KIF11	MSC-1	CCDC80	MPC-1	SEC61G	Trophoblast-1
	DEPDC1	MSC-1	SPDL1	MPC-1	SLC25A3	Trophoblast-1
	KIF20B	MSC-1	CCNA2	MPC-1	PFDN5	Trophoblast-1
	ECT2	MSC-1	AAK1	MPC-1	UQCRB	Trophoblast-1
	TACC3	MSC-1	MALAT1	MPC-1	EEF1B2	Trophoblast-1
	PLAU	MSC-1	TWIST2	MPC-1	POMP	Trophoblast-1
	PHLDA1	MSC-1	LMO4	MPC-1	RPLP2	Trophoblast-1
	CENPF	MSC-1	KIF23	MPC-1	RPL3	Trophoblast-1
	PIF1	MSC-1	H1F0	MPC-1	GSTP1	Trophoblast-1
	RAD21	MSC-1	PLK1	MPC-1	RPL11	Trophoblast-1
	NUSAP1	MSC-1	UBE2S	MPC-1	RPS10	Trophoblast-1
	TBX2	MSC-1	TIMM10	MPC-1	RPS5	Trophoblast-1
	CEP55	MSC-1	H2AFX	MPC-1	RPL22	Trophoblast-1
	UBE2C	MSC-1	HP1BP3	MPC-1	RPL24	Trophoblast-1
	FGFR1	MSC-1	H1FX	MPC-1	NPM1	Trophoblast-1
	CXCL1	MSC-1	CMSS1	MPC-1	UBB	Trophoblast-1
	CKAP5	MSC-1	CEP55	MPC-1	PRDX6	Trophoblast-1
	SGO2	MSC-1	ATF4	MPC-1	RPS11	Trophoblast-1
	RNF145	MSC-1	FJX1	MPC-1	SNRPD2	Trophoblast-1
	SMTN	MSC-1	GREM1	MPC-1	MYL6	Trophoblast-1
	SGO1	MSC-1	LRRFIP1	MPC-1	RPS15A	Trophoblast-1
	CD44	MSC-1	NUSAP1	MPC-1	BTF3	Trophoblast-1
	PRR11	MSC-1	RFLNB	MPC-1	RPL31	Trophoblast-1
	PRC1	MSC-1	GDNF	MPC-1	RPL35A	Trophoblast-1
	ANTXR2	MSC-1	C16orf74	MPC-1	S100A10	Trophoblast-1
	NR2F2	MSC-1	KLF6	MPC-1	RPS7	Trophoblast-1
	H2AFX	MSC-1	COL1A1	MPC-1	TPT1	Trophoblast-1
	CAPN2	MSC-1	ATP2B1	MPC-1	ARPC3	Trophoblast-1
	TMPO	MSC-1	NEAT1	MPC-2	RPS3	Trophoblast-1
	VCAN	MSC-1	MXD4	MPC-2	RPL8	Trophoblast-1
	CAP1	MSC-1	SERF2	MPC-2	RPS18	Trophoblast-1
	KCNMA1	MSC-1	FTL	MPC-2	PSMB1	Trophoblast-1
	PTPN12	MSC-1	SELENOM	MPC-2	RPS13	Trophoblast-1
	CDK1	MSC-1	RRAS	MPC-2	SKP1	Trophoblast-1
	ANPEP	MSC-1	OST4	MPC-2	LDHA	Trophoblast-1
	HSPA8	MSC-1	DAB2	MPC-2	RPL13A	Trophoblast-1
	ADIRF	MSC-1	FTH1	MPC-2	EIF3K	Trophoblast-1
	CDC42EP3	MSC-1	MALAT1	MPC-2	RPL19	Trophoblast-1
	CXCL6	MSC-1	SH3BGRL3	MPC-2	ATP5PO	Trophoblast-1
	NRP2	MSC-1	UQCR11	MPC-2	UCHL1	Trophoblast-1
	SLC38A2	MSC-1	IFI27L2	MPC-2	MYL12A	Trophoblast-1
	STC1	MSC-1	GUK1	MPC-2	LDHB	Trophoblast-1
	PEG10	MSC-1	COL1A1	MPC-2	RPL26	Trophoblast-1
	VMP1	MSC-1	COL1A2	MPC-2	TXN	Trophoblast-1
	HES1	MSC-1	FSTL3	MPC-2	EIF3I	Trophoblast-1
	FST	MSC-1	CHCHD10	MPC-2	ANXA2	Trophoblast-1
	KCNMA1	MSC-2	CEMIP	MPC-2	LGALS1	Trophoblast-1
	XIST	MSC-2	PAPPA	MPC-2	TPI1	Trophoblast-1
	EIF1AX	MSC-2	ATP5F1E	MPC-2	ARF4	Trophoblast-1
	RPL23A	MSC-2	COPZ2	MPC-2	PPIA	Trophoblast-1
	RPS26	MSC-2	NBDY	MPC-2	PSMB3	Trophoblast-1
	MRPL52	MSC-2	SEC61B	MPC-2	RPS17	Trophoblast-1
	TMEM158	MSC-2	MEG3	MPC-2	PPA1	Trophoblast-1
	NR2F2	MSC-2	MIR22HG	MPC-2	RPS9	Trophoblast-1
	HMGA1	MSC-2	COMMD6	MPC-2	MYL12B	Trophoblast-1
	PLAU	MSC-2	NUPR1	MPC-2	RPL38	Trophoblast-1
	UHRF1	MSC-2	COL5A1	MPC-2	EEF1D	Trophoblast-1
	CCL2	MSC-2	A1BG	MPC-2	ACTG1	Trophoblast-1
	HIST1H4C	MSC-2	IFT20	MPC-2	EIF3E	Trophoblast-1
	STC1	MSC-2	FN1	MPC-2	SUB1	Trophoblast-1
	ADIRF	MSC-2	CCDC80	MPC-2	NDUFA4	Trophoblast-1
	MT2A	MSC-2	TMEM134	MPC-2	PSMA1	Trophoblast-1
	PHLDA1	MSC-2	HSBP1L1	MPC-2	TALDO1	Trophoblast-1
	FGF7	MSC-3	HEBP2	MPC-2	SAP18	Trophoblast-1
	LUM	MSC-3	PHPT1	MPC-2	PGAM1	Trophoblast-1
	MXD4	MSC-3	SERP1	MPC-2	VDAC2	Trophoblast-1
	SLC12A8	MSC-3	RTL8C	MPC-2	VIM	Trophoblast-1
	IL1B	MSC-3	PDLIM2	MPC-2	ATP5F1B	Trophoblast-1
	ITGA11	MSC-3	COX7A1	MPC-2	ACTB	Trophoblast-1
	NEAT1	MSC-3	NREP	MPC-2	RTRAF	Trophoblast-1
	PLAT	MSC-3	TIMP3	MPC-2	ATP5MPL	Trophoblast-1
	DHRS3	MSC-3	IFITM3	MPC-2	PARK7	Trophoblast-1
	PAPPA	MSC-3	C1orf122	MPC-2	COX4I1	Trophoblast-1
	VCAN	MSC-3	MSRB2	MPC-2	RPS25	Trophoblast-1
	DCN	MSC-3	VAT1	MPC-2	RAN	Trophoblast-1
	COL3A1	MSC-3	TMSB4X	MPC-2	CYCS	Trophoblast-1
	CCL2	MSC-3	TPT1	MPC-2	UQCRH	Trophoblast-1
	MEG3	MSC-3	DSTN	MPC-2	EIF3H	Trophoblast-1
	CCND2	MSC-3	TMEM219	MPC-2	RHOA	Trophoblast-1
	XIST	MSC-3	HERPUD1	MPC-2	S100A6	Trophoblast-1
	CEBPD	MSC-3	LY6E	MPC-2	SRP14	Trophoblast-1
	ZMAT3	MSC-3	JOSD2	MPC-2	RPL39	Trophoblast-1
	SYNPO	MSC-3	MMP23B	MPC-2	RPL23A	Trophoblast-1
	RPL34	MSC-3	SHC1	MPC-2	MDH2	Trophoblast-1
	THBS2	MSC-3	CRIP2	MPC-2	PSMA4	Trophoblast-1
	IL6ST	MSC-3	VAMP5	MPC-2	ATP5PB	Trophoblast-1
	RPS18	MSC-3	CDKN1A	MPC-2	ETFB	Trophoblast-1
	SMIM3	MSC-3	MLLT11	MPC-2	COPS6	Trophoblast-1
	CXXC5	MSC-3	DNAJB9	MPC-2	RPSA	Trophoblast-1
	FTL	MSC-3	CREB3	MPC-2	ATP5MG	Trophoblast-1
	SERF2	MSC-3	UBE2F	MPC-2	SDHC	Trophoblast-1
	CREB3L1	MSC-3	MAP1A	MPC-2	HNRNPA1	Trophoblast-1
	RPL23A	MSC-3	SPARC	MPC-2	PSMB5	Trophoblast-1
	COL6A1	MSC-3	NDUFB2	MPC-2	CLTA	Trophoblast-1
	IGFBP5	MSC-3	SAT1	MPC-2	FKBP3	Trophoblast-1
	FRMD6	MSC-3	RNF7	MPC-2	CHCHD2	Trophoblast-1
	ARID5B	MSC-3	BRI3	MPC-2	RPL22L1	Trophoblast-1
	SNHG18	MSC-3	S100A6	MPC-2	COPE	Trophoblast-1
	GLRX	MSC-3	POSTN	MPC-2	SOD1	Trophoblast-1
	IL33	MSC-3	TTC3	MPC-2	EDF1	Trophoblast-1
	CDH11	MSC-3	ERLEC1	MPC-2	EIF3M	Trophoblast-1
	JCAD	MSC-3	FAM177A1	MPC-2	RPL23	Trophoblast-1
	LINC01133	MSC-3	EHD2	MPC-2	ATP5MF	Trophoblast-1
	TPST1	MSC-3	AC245595.1	MPC-2	HSPB1	Trophoblast-1
	MAP1A	MSC-3	STMP1	MPC-2	RPS27L	Trophoblast-1
	MEST	MSC-3	SH3PXD2A	MPC-2	MGST3	Trophoblast-1
	SERPINE2	MSC-3	CKAP4	MPC-2	GLRX3	Trophoblast-1
	FTH1	MSC-3	RRBP1	MPC-2	SSBP1	Trophoblast-1
	LRP1	MSC-3	MMP24OS	MPC-2	MCTS1	Trophoblast-1
	LOXL1	MSC-3	C4orf3	MPC-2	ENO1	Trophoblast-1
	KCNK6	MSC-3	ISG15	MPC-2	UFD1	Trophoblast-1
	TENT5A	MSC-3	GDF15	MPC-2	ATP5F1C	Trophoblast-1
	C9orf16	MSC-3	GARS	MPC-2	NDUFA12	Trophoblast-1
	NUPR1	MSC-3	CLTB	MPC-2	EIF3F	Trophoblast-1
	ADIRF	MSC-3	CREB3L1	MPC-2	PSMD8	Trophoblast-1
	SPOCK1	MSC-3	C4orf48	MPC-2	AP2M1	Trophoblast-1
	OST4	MSC-3	SELENOS	MPC-2	HSP90AA1	Trophoblast-1
	CD44	MSC-3	SULF1	MPC-2	ESD	Trophoblast-1
	CKAP4	MSC-3	GREM1	MPC-2	PRDX2	Trophoblast-1
	WLS	MSC-3	RPS27L	MPC-2	VDAC1	Trophoblast-1
	TP53TG1	MSC-3	IGFBP6	MPC-2	RNF181	Trophoblast-1
	SERPINH1	MSC-3	COL5A2	MPC-2	ANXA5	Trophoblast-1
	NR2F1	MSC-3	EVA1B	MPC-2	GLRX	Trophoblast-1
	MT-CO2	MSC-3	MYL9	MPC-2	COX5B	Trophoblast-1
	MALAT1	MSC-3	IFI6	MPC-2	PSMB2	Trophoblast-1
	THY1	MSC-3	BDNF	MPC-2	RHOC	Trophoblast-1
	TGFBI	MSC-3	S100A16	MPC-2	PRDX5	Trophoblast-1
	IFI27L2	MSC-3	TPM1	MPC-2	NDUFB4	Trophoblast-1
	SLC38A2	MSC-3	LOX	MPC-2	UXT	Trophoblast-1
	PXDN	MSC-3	CDH2	MPC-2	NDUFB11	Trophoblast-1
	C4orf48	MSC-3	INHBA	MPC-2	SLC25A6	Trophoblast-1
	GLS	MSC-3	CEBPD	MPC-2	TUBA1A	Trophoblast-1
	MEG8	MSC-3	IGFBP5	MPC-2	MAP1LC3B	Trophoblast-1
	ADAM12	MSC-3	MFGE8	MPC-2	PSMB7	Trophoblast-1
	CD248	MSC-3	TGM2	MPC-2	PSMA2	Trophoblast-1
	PBX1	MSC-3	GPRC5A	MPC-2	TBCA	Trophoblast-1
	TMEM158	MSC-3	S100A4	MPC-2	PSMA3	Trophoblast-1
	COL1A1	MSC-3	IFI27	MPC-2	DYNLRB1	Trophoblast-1
	NUAK1	MSC-3	MIR4435-2HG	MPC-2	UBE2L3	Trophoblast-1
	SNRPN	MSC-3	MIR503HG	MPC-2	IFITM3	Trophoblast-1
	TTC3	MSC-3	GLRX	MPC-2	SNRPC	Trophoblast-1
	CDKN1A	MSC-3	SEC11C	MPC-2	ROMO1	Trophoblast-1
	SELENOM	MSC-3	S100A10	MPC-2	NAA10	Trophoblast-1
	LIF	MSC-3	GAS6	MPC-2	DNAJC8	Trophoblast-1
	PDGFRA	MSC-3	COL3A1	MPC-2	NDUFA13	Trophoblast-1
	GRINA	MSC-3	STC2	MPC-2	LINC01133	Trophoblast-1
	NME3	MSC-3	TDG	MPC-2	MINOS1	Trophoblast-1
	UACA	MSC-3	RALA	MPC-2	PSMB6	Trophoblast-1
	SLC20A1	MSC-3	COL4A2	MPC-2	ATP5MD	Trophoblast-1
	COL5A1	MSC-3	C6orf48	MPC-2	NDUFB5	Trophoblast-1
	CCDC71L	MSC-3	FSTL1	MPC-2	NDUFS5	Trophoblast-1
	SPON2	MSC-3	CTGF	MPC-2	NUDC	Trophoblast-1
	MMP24OS	MSC-3	TRIB3	MPC-2	SEC61B	Trophoblast-1
	SSR1	MSC-3	LINC01133	MPC-2	FKBP1A	Trophoblast-1
	C1orf122	MSC-3	NDUFA4L2	MPC-2	COX5A	Trophoblast-1
	SHC1	MSC-3	ZFAS1	MPC-2	TXNDC17	Trophoblast-1
	COL12A1	MSC-3	CRELD2	MPC-2	PPP1R7	Trophoblast-1
	TCAF1	MSC-3	C12orf57	MPC-2	ATP5MC3	Trophoblast-1
	FILIP1L	MSC-3	SERPINE1	MPC-2	ATP5F1A	Trophoblast-1
	2023-09-09	MSC-3	HES1	MPC-2	TAGLN	Trophoblast-1
	SSFA2	MSC-3	SERPINE2	MPC-2	EIF3G	Trophoblast-1
	MMP2	MSC-3	IGFBP3	MPC-2	COX7C	Trophoblast-1
	ITGA2	MSC-3	TXNRD1	MPC-2	NDUFB6	Trophoblast-1
	MLLT11	MSC-3	DDIT3	MPC-2	VPS29	Trophoblast-1
	TGM2	MSC-3	KRTAP2-3	MPC-2	HINT1	Trophoblast-1
	TMEM219	MSC-3	KRT19	MPC-2	RBX1	Trophoblast-1
	MME	MSC-3	THBS1	MPC-2	RAB11A	Trophoblast-1
	LTBP1	MSC-3	NUCB2	MPC-2	NME1	Trophoblast-1
	RPS27L	MSC-3	ANKRD1	MPC-2	PSME2	Trophoblast-1
	HEG1	MSC-3	SQSTM1	MPC-2	PFDN4	Trophoblast-1
	LMO7	MSC-3	EIF1AY	MPC-3	PRMT1	Trophoblast-1
	CDC42EP3	MSC-3	IFI27	MPC-3	NDUFS4	Trophoblast-1
	PALLD	MSC-3	TRBC2	MPC-3	ARPC5	Trophoblast-1
	DCBLD2	MSC-3	RPS4Y1	MPC-3	ARL3	Trophoblast-1
	COL1A2	MSC-3	TIMM10	MPC-3	NDUFA6	Trophoblast-1
	PDLIM2	MSC-3	LYPD1	MPC-3	EIF1	Trophoblast-1
	PRNP	MSC-3	DCTPP1	MPC-3	CAPZB	Trophoblast-1
	GJA1	MSC-3	MT1E	MPC-3	VDAC3	Trophoblast-1
	SELENOW	MSC-3	HIST1H4C	MPC-3	COX7A2L	Trophoblast-1
	LARP6	MSC-3	ANKRD1	MPC-3	C12orf57	Trophoblast-1
	RTL8C	MSC-3	ADM	MPC-3	NDUFB8	Trophoblast-1
	SEC61A1	MSC-3	C12orf75	MPC-4	RANBP1	Trophoblast-1
	COX14	MSC-3	RPS4Y1	MPC-4	SCP2	Trophoblast-1
	CXCL6	MSC-3	PPIA	MPC-4	PSMC3	Trophoblast-1
	FAM200B	MSC-3	CCDC80	MPC-4	MRPS21	Trophoblast-1
	HSPB6	MSC-3	S100A16	MPC-4	COX7B	Trophoblast-1
	A1BG	MSC-3	TIMM10	MPC-4	LGALS3	Trophoblast-1
	TRIOBP	MSC-3	PRRX1	MPC-4	CSRP1	Trophoblast-1
	PSAP	MSC-3	CTSZ	MPC-4	ATP5MC2	Trophoblast-1
	GNG11	MSC-3	S100A4	MPC-4	DAD1	Trophoblast-1
	MFGE8	MSC-3	HIST1H4C	MPC-5	COX6A1	Trophoblast-1
	TIMP2	MSC-3	TNFRSF12A	MPC-5	IMPDH2	Trophoblast-1
	CAPN2	MSC-3	C12orf75	MPC-5	ATP5IF1	Trophoblast-1
	RAB31	MSC-3	GDNF	MPC-5	FABP5	Trophoblast-1
	TIMP3	MSC-3	CCDC80	MPC-5	NDUFAB1	Trophoblast-1
	KCNMA1	MSC-3	GREM1	MPC-5	PGK1	Trophoblast-1
	ENC1	MSC-3	TWIST2	MPC-5	KRT18	Trophoblast-1
	DAB2	MSC-3	PRRX1	MPC-5	BANF1	Trophoblast-1
	MIDN	MSC-3	ADAMTS6	MPC-5	CSTB	Trophoblast-1
	PLEC	MSC-3	RPS4Y1	MPC-5	CHMP2A	Trophoblast-1
	SPARC	MSC-3	SPHK1	MPC-5	RAB13	Trophoblast-1
	NRP2	MSC-3	CTSZ	MPC-5	S100A13	Trophoblast-1
	LOX	MSC-3	MIR503HG	MPC-5	ATP6V0E1	Trophoblast-1
	TFPI2	MSC-3	H1F0	MPC-5	NDUFB3	Trophoblast-1
	MIR503HG	MSC-3	KLF6	MPC-5	MRPL24	Trophoblast-1
	SAT1	MSC-3	S100A16	MPC-5	COX6C	Trophoblast-1
	IGFBP3	MSC-3	ZFP36L1	MPC-5	SNU13	Trophoblast-1
	CXCL1	MSC-3	ID3	MPC-5	NAP1L1	Trophoblast-1
	XIST	MSC-4	ID1	MPC-5	CCT2	Trophoblast-1
	CD44	MSC-4	S100A4	MPC-5	POLR2G	Trophoblast-1
	EIF4G2	MSC-4			UCHL3	Trophoblast-1
	CAP1	MSC-4			CHMP5	Trophoblast-1
	CAPN2	MSC-4			CCT8	Trophoblast-1
	KPNB1	MSC-4			PSMC5	Trophoblast-1
	DCBLD2	MSC-4			ECHS1	Trophoblast-1
	TMEM158	MSC-4			COPZ1	Trophoblast-1
	EEF2	MSC-4			ATOX1	Trophoblast-1
	PABPC1	MSC-4			MYL9	Trophoblast-1
	SEC61A1	MSC-4			TUBB	Trophoblast-1
	BZW1	MSC-4			CDC123	Trophoblast-1
	LOX	MSC-4			SNRPD3	Trophoblast-1
	CALU	MSC-4			PSMB4	Trophoblast-1
	UHRF1	MSC-4			EIF6	Trophoblast-1
	LASP1	MSC-4			MRPL13	Trophoblast-1
	FAM129B	MSC-4			PSMC4	Trophoblast-1
	DDX3X	MSC-4			HSD17B10	Trophoblast-1
	SLC20A1	MSC-4			2023-09-07	Trophoblast-1
	CKAP4	MSC-4			PSMD4	Trophoblast-1
	PLOD2	MSC-4			ATP6V1E1	Trophoblast-1
	PTP4A2	MSC-4			UFC1	Trophoblast-1
	HNRNPU	MSC-4			APRT	Trophoblast-1
	PTBP1	MSC-4			SLC25A5	Trophoblast-1
	MT2A	MSC-4			C1QBP	Trophoblast-1
	COL12A1	MSC-4			CDC37	Trophoblast-1
	CD81	MSC-4			POLR2K	Trophoblast-1
	VCAN	MSC-4			SF3B6	Trophoblast-1
	HIF1A	MSC-4			PSMA7	Trophoblast-1
	RRM1	MSC-4			TMEM230	Trophoblast-1
	RRM2	MSC-4			DDT	Trophoblast-1
	TGFBI	MSC-4			UBE2N	Trophoblast-1
	FGFR1	MSC-4			IFI27L2	Trophoblast-1
	SURF4	MSC-4			TIMP1	Trophoblast-1
	CENPB	MSC-4			RNH1	Trophoblast-1
	RTN4	MSC-4			CUTA	Trophoblast-1
	ANTXR2	MSC-4			MDH1	Trophoblast-1
	EIF1AX	MSC-4			ZBTB8OS	Trophoblast-1
	HEG1	MSC-4			WDR83OS	Trophoblast-1
	IRAK1	MSC-4			CACYBP	Trophoblast-1
	SERPINE2	MSC-4			ACTA2	Trophoblast-1
	COL6A1	MSC-4			NDUFA1	Trophoblast-1
	PTPN14	MSC-4			NANS	Trophoblast-1
	FGF7	MSC-4			ZNHIT1	Trophoblast-1
	F3	MSC-4			ATP6V1F	Trophoblast-1
	MAP4K4	MSC-4			CFL2	Trophoblast-1
	2023-09-09	MSC-4			PKM	Trophoblast-1
	FSTL1	MSC-4			PTGES3	Trophoblast-1
	PEG10	MSC-4			PSMD13	Trophoblast-1
	TM9SF3	MSC-4			TBCB	Trophoblast-1
	PRNP	MSC-4			HSPD1	Trophoblast-1
	ITGA2	MSC-4			CYB5B	Trophoblast-1
	TIMP3	MSC-4			CETN2	Trophoblast-1
	QSOX1	MSC-4			PSMA5	Trophoblast-1
	CANX	MSC-4			SUCLG1	Trophoblast-1
	NR2F2	MSC-4			PSME1	Trophoblast-1
	TOR4A	MSC-4			SNX3	Trophoblast-1
	TIMP2	MSC-4			ADI1	Trophoblast-1
	EIF3B	MSC-4			PDZD11	Trophoblast-1
	IL6ST	MSC-4			REXO2	Trophoblast-1
	CDH11	MSC-4			NUDT5	Trophoblast-1
	UACA	MSC-4			DCTN3	Trophoblast-1
	MAP3K20	MSC-4			SUGT1	Trophoblast-1
	PLAT	MSC-4			GSTM3	Trophoblast-1
	SLC38A2	MSC-4			PSMD6	Trophoblast-1
	TRAM2	MSC-4			NNMT	Trophoblast-1
	PLAU	MSC-4			ADH5	Trophoblast-1
	PLEC	MSC-4			PSMC1	Trophoblast-1
	GNB1	MSC-4			BLVRB	Trophoblast-1
	ACTN1	MSC-4			HPRT1	Trophoblast-1
	IPO7	MSC-4			AKR1B1	Trophoblast-1
	PALLD	MSC-4			FAM50A	Trophoblast-1
	CLTC	MSC-4			UQCRC2	Trophoblast-1
	MFGE8	MSC-4			CCT5	Trophoblast-1
	EIF4H	MSC-4			CLNS1A	Trophoblast-1
	P4HB	MSC-4			SSB	Trophoblast-1
	SERPINE1	MSC-4			NDUFS3	Trophoblast-1
	KCNMA1	MSC-4			PPP1CA	Trophoblast-1
	ACTR2	MSC-4			MRPS6	Trophoblast-1
	ASPH	MSC-4			PTGR1	Trophoblast-1
	CSDE1	MSC-4			SERPINB6	Trophoblast-1
	COL3A1	MSC-4			SBDS	Trophoblast-1
	TENT5A	MSC-4			NAGK	Trophoblast-1
	PRRC2A	MSC-4			SEC13	Trophoblast-1
	RGS4	MSC-4			ANXA10	Trophoblast-1
	DPYSL2	MSC-4			CYSTM1	Trophoblast-1
	CDCP1	MSC-4			MRPL28	Trophoblast-1
	KHSRP	MSC-4			HSPB11	Trophoblast-1
	USP22	MSC-4			SNRPB2	Trophoblast-1
	FLNA	MSC-4			KRT8	Trophoblast-1
	PSAP	MSC-4			IL33	Trophoblast-1
	SPOCK1	MSC-4			EIF2S1	Trophoblast-1
	MMP14	MSC-4			ECH1	Trophoblast-1
	FRMD6	MSC-4			COX7A1	Trophoblast-1
	TCAF1	MSC-4			NUPR1	Trophoblast-1
	LARP1	MSC-4			PSMC2	Trophoblast-1
	WLS	MSC-4			OLA1	Trophoblast-1
	TMEM200A	MSC-4			ISG15	Trophoblast-1
	CAPRIN1	MSC-4			AHSA1	Trophoblast-1
	PXDN	MSC-4			SELENOM	Trophoblast-1
	CELF1	MSC-4			IDH3G	Trophoblast-1
	ACTN4	MSC-4			SDCBP	Trophoblast-1
	AKT1	MSC-4			MLLT11	Trophoblast-1
	MEST	MSC-4			SSR4	Trophoblast-1
	RCN1	MSC-4			ACTG2	Trophoblast-1
	THY1	MSC-4			NEFM	Trophoblast-1
	LAMP1	MSC-4			KRT19	Trophoblast-1
	ANLN	MSC-4			DYNC1LI2	Trophoblast-1
	NOP56	MSC-4			UBB	Trophoblast-2
	MBD2	MSC-4			TIMP1	Trophoblast-2
	PTP4A1	MSC-4			LDHB	Trophoblast-2
	MIDN	MSC-4			PRDX1	Trophoblast-2
	GNA11	MSC-4			NPM1	Trophoblast-2
	ENC1	MSC-4			GAPDH	Trophoblast-2
	HDGF	MSC-4			HSP90AA1	Trophoblast-2
	PABPC4	MSC-4			ENO1	Trophoblast-2
	KPNA4	MSC-4			GSTO1	Trophoblast-2
	SSFA2	MSC-4			PSMB1	Trophoblast-2
	MACF1	MSC-4			SLC25A3	Trophoblast-2
	NEK7	MSC-4			UBC	Trophoblast-2
	GTF2I	MSC-4			TUBB4B	Trophoblast-2
	CYR61	MSC-4			VIM	Trophoblast-2
	STARD7	MSC-4			TPM2	Trophoblast-2
	DDR2	MSC-4			CD63	Trophoblast-2
	SMURF2	MSC-4			ANXA1	Trophoblast-2
	MCL1	MSC-4			TUBA1C	Trophoblast-2
	ELL2	MSC-4			RACK1	Trophoblast-2
	TGOLN2	MSC-4			PSMA4	Trophoblast-2
	MBNL1	MSC-4			PSMB3	Trophoblast-2
	DST	MSC-4			RPL5	Trophoblast-2
	LOXL2	MSC-4			PSMA3	Trophoblast-2
	TRIOBP	MSC-4			GSTP1	Trophoblast-2
	CLMP	MSC-4			ANXA10	Trophoblast-2
	FLNC	MSC-4			LDHA	Trophoblast-2
	SMTN	MSC-4			TUBB	Trophoblast-2
	PLS3	MSC-4			ARPC3	Trophoblast-2
	ENG	MSC-4			FAU	Trophoblast-2
	ARCN1	MSC-4			UBA52	Trophoblast-2
	SRSF1	MSC-4			PKM	Trophoblast-2
	CRIM1	MSC-4			EIF4A1	Trophoblast-2
	CTGF	MSC-4			NUDC	Trophoblast-2
	EIF4G1	MSC-4			SSB	Trophoblast-2
	TMEM30A	MSC-4			RPS4X	Trophoblast-2
	ADIRF	MSC-4			RPL7	Trophoblast-2
	PLXNB2	MSC-4			UCHL1	Trophoblast-2
	VCL	MSC-4			TFPI2	Trophoblast-2
	SPTBN1	MSC-4			EIF3K	Trophoblast-2
	MME	MSC-4			TUBA1A	Trophoblast-2
	TFRC	MSC-4			CCT5	Trophoblast-2
	IGFBP4	MSC-4			COPS6	Trophoblast-2
	ITGA5	MSC-4			ATP5F1B	Trophoblast-2
	ZNF703	MSC-4			EIF3M	Trophoblast-2
	VMP1	MSC-4			PSMB5	Trophoblast-2
	DHX15	MSC-4			SPCS2	Trophoblast-2
	CDC42EP3	MSC-4			NACA	Trophoblast-2
	ARID5B	MSC-4			PPA1	Trophoblast-2
	LMNB2	MSC-4			PRMT1	Trophoblast-2
	RND3	MSC-4			CCT2	Trophoblast-2
	AMOTL2	MSC-4			PRDX2	Trophoblast-2
	FAM120A	MSC-4			MDH1	Trophoblast-2
	VEGFC	MSC-4			HSP90AB1	Trophoblast-2
	SPOCD1	MSC-4			ATP5PO	Trophoblast-2
	EIF3A	MSC-4			PPIB	Trophoblast-2
	HELLS	MSC-4			PSMB4	Trophoblast-2
	MCM3	MSC-4			CCT8	Trophoblast-2
	PTX3	MSC-4			MYL12B	Trophoblast-2
	SNHG19	MSC-4			SSR4	Trophoblast-2
	NRP2	MSC-4			CCT3	Trophoblast-2
	FOXD1	MSC-4			NNMT	Trophoblast-2
	AMIGO2	MSC-4			RBM8A	Trophoblast-2
	TFPI2	MSC-4			ANXA2	Trophoblast-2
	PHLDA1	MSC-4			PCNA	Trophoblast-2
	LIF	MSC-4			RPL7A	Trophoblast-2
	IGFBP5	MSC-4			HSPD1	Trophoblast-2
	STC1	MSC-4			MYL6	Trophoblast-2
	HIST1H4C	MSC-4			PFDN5	Trophoblast-2
					UBE2L3	Trophoblast-2
					POMP	Trophoblast-2
					ILF2	Trophoblast-2
					RPL9	Trophoblast-2
					UQCRB	Trophoblast-2
					PSME2	Trophoblast-2
					ATP5PD	Trophoblast-2
					CCT7	Trophoblast-2
					PSMB2	Trophoblast-2
					EMP3	Trophoblast-2
					EIF3I	Trophoblast-2
					SSR3	Trophoblast-2
					IMPDH2	Trophoblast-2
					NDUFB11	Trophoblast-2
					MYL12A	Trophoblast-2
					PSMC3	Trophoblast-2
					FKBP3	Trophoblast-2
					ESD	Trophoblast-2
					LMNA	Trophoblast-2
					EIF3E	Trophoblast-2
					SEC11A	Trophoblast-2
					PSMB7	Trophoblast-2
					TUBA1B	Trophoblast-2
					TALDO1	Trophoblast-2
					ATP5F1A	Trophoblast-2
					CALM2	Trophoblast-2
					MDH2	Trophoblast-2
					TMBIM6	Trophoblast-2
					CTSL	Trophoblast-2
					EIF4A3	Trophoblast-2
					SSR2	Trophoblast-2
					SLC25A5	Trophoblast-2
					CLTA	Trophoblast-2
					BTF3	Trophoblast-2
					SAP18	Trophoblast-2
					PRDX6	Trophoblast-2
					PSMC4	Trophoblast-2
					PSMD6	Trophoblast-2
					ATP5PB	Trophoblast-2
					PSMC2	Trophoblast-2
					PSMD7	Trophoblast-2
					MCTS1	Trophoblast-2
					CACYBP	Trophoblast-2
					DDX39A	Trophoblast-2
					RTRAF	Trophoblast-2
					POLR2G	Trophoblast-2
					SSBP1	Trophoblast-2
					PRDX4	Trophoblast-2
					PSMA5	Trophoblast-2
					EMC3	Trophoblast-2
					EIF3G	Trophoblast-2
					PSMD8	Trophoblast-2
					NUDT5	Trophoblast-2
					RPS3A	Trophoblast-2
					CCNB1	Trophoblast-2
					AIMP2	Trophoblast-2
					SNRPD3	Trophoblast-2
					AIMP1	Trophoblast-2
					SNRPB2	Trophoblast-2
					PSMA2	Trophoblast-2
					ACTA2	Trophoblast-2
					RPS7	Trophoblast-2
					BDKRB1	Trophoblast-2
					NDUFS3	Trophoblast-2
					NDUFA9	Trophoblast-2
					XRCC6	Trophoblast-2
					EMC7	Trophoblast-2
					CCT4	Trophoblast-2
					RNF181	Trophoblast-2
					ATP5IF1	Trophoblast-2
					MGST3	Trophoblast-2
					PSMD4	Trophoblast-2
					SKP1	Trophoblast-2
					TXNL1	Trophoblast-2
					CD44	Trophoblast-2
					EEF1B2	Trophoblast-2
					ERP29	Trophoblast-2
					HSPA8	Trophoblast-2
					ITM2B	Trophoblast-2
					FH	Trophoblast-2
					CD9	Trophoblast-2
					ATP5F1C	Trophoblast-2
					MRPL47	Trophoblast-2
					PSMD13	Trophoblast-2
					HNRNPA1	Trophoblast-2
					TNFAIP6	Trophoblast-2
					FXYD5	Trophoblast-2
					CD47	Trophoblast-2
					CDC123	Trophoblast-2
					PSMB6	Trophoblast-2
					NDUFA13	Trophoblast-2
					RPL22L1	Trophoblast-2
					TAGLN	Trophoblast-2
					KRT18	Trophoblast-2
					DCAF13	Trophoblast-2
					PLAUR	Trophoblast-2
					FDPS	Trophoblast-2
					LAPTM4A	Trophoblast-2
					RAN	Trophoblast-2
					PCOLCE	Trophoblast-2
					DDRGK1	Trophoblast-2
					XRCC5	Trophoblast-2
					EIF3D	Trophoblast-2
					NASP	Trophoblast-2
					PGK1	Trophoblast-2
					MGST1	Trophoblast-2
					PSMC1	Trophoblast-2
					DNAJA1	Trophoblast-2
					PTTG1	Trophoblast-2
					PSMC5	Trophoblast-2
					DCN	Trophoblast-2
					EXOSC9	Trophoblast-2
					NDUFS4	Trophoblast-2
					MCM7	Trophoblast-2
					CNIH4	Trophoblast-2
					EXOSC8	Trophoblast-2
					MRPL15	Trophoblast-2
					ATP1B3	Trophoblast-2
					GLRX3	Trophoblast-2
					MRPL28	Trophoblast-2
					HPRT1	Trophoblast-2
					RAB11A	Trophoblast-2
					ADH5	Trophoblast-2
					EID1	Trophoblast-2
					TRAPPC4	Trophoblast-2
					EIF6	Trophoblast-2
					MRPL13	Trophoblast-2
					LUM	Trophoblast-2
					VPS29	Trophoblast-2
					RBM42	Trophoblast-2
					S100A11	Trophoblast-2
					NDUFC2	Trophoblast-2
					NDUFS2	Trophoblast-2
					FABP5	Trophoblast-2
					RUVBL2	Trophoblast-2
					ANXA5	Trophoblast-2
					SPC25	Trophoblast-2
					TPI1	Trophoblast-2
					KPNA2	Trophoblast-2
					TECR	Trophoblast-2
					GSTM3	Trophoblast-2
					SNRPD2	Trophoblast-2
					NDUFB4	Trophoblast-2
					SOD1	Trophoblast-2
					TUFM	Trophoblast-2
					NDUFV2	Trophoblast-2
					CLIC1	Trophoblast-2
					DAD1	Trophoblast-2
					DNAJC8	Trophoblast-2
					CCNB2	Trophoblast-2
					MVP	Trophoblast-2
					TCP1	Trophoblast-2
					PFDN4	Trophoblast-2
					DPM1	Trophoblast-2
					MANF	Trophoblast-2
					PSMA1	Trophoblast-2
					PUF60	Trophoblast-2
					BRIX1	Trophoblast-2
					2023-09-07	Trophoblast-2
					PSMD2	Trophoblast-2
					EIF3H	Trophoblast-2
					REEP5	Trophoblast-2
					DCTN3	Trophoblast-2
					PDIA3	Trophoblast-2
					PCMT1	Trophoblast-2
					CCL2	Trophoblast-2
					NANS	Trophoblast-2
					VDAC3	Trophoblast-2
					NQO1	Trophoblast-2
					ORMDL2	Trophoblast-2
					ETFB	Trophoblast-2
					TKT	Trophoblast-2
					SUCLG1	Trophoblast-2
					PBDC1	Trophoblast-2
					TSPAN4	Trophoblast-2
					PSMD12	Trophoblast-2
					HSP90B1	Trophoblast-2
					NDUFB8	Trophoblast-2
					CAPZB	Trophoblast-2
					UFD1	Trophoblast-2
					CTSC	Trophoblast-2
					CYBA	Trophoblast-2
					SPCS1	Trophoblast-2
					RCN3	Trophoblast-2
					RARS	Trophoblast-2
					RPS27L	Trophoblast-2
					NOL7	Trophoblast-2
					HLA-A	Trophoblast-2
					PSMA7	Trophoblast-2
					CFAP298	Trophoblast-2
					IGFBP7	Trophoblast-2
					NEFM	Trophoblast-2
					EMG1	Trophoblast-2
					HSD17B10	Trophoblast-2
					SPCS3	Trophoblast-2
					CDC42	Trophoblast-2
					SNRPC	Trophoblast-2
					APOBEC3C	Trophoblast-2
					NOP58	Trophoblast-2
					STMN1	Trophoblast-2
					CLEC11A	Trophoblast-2
					CDC20	Trophoblast-2
					PTX3	Trophoblast-2
					LGALS3	Trophoblast-2
					IKBIP	Trophoblast-2
					B4GALT1	Trophoblast-2
					CXCL1	Trophoblast-2
					HACD3	Trophoblast-2
					APEX1	Trophoblast-2
					SUGT1	Trophoblast-2
					NUCB2	Trophoblast-2
					PLAU	Trophoblast-2
					TOP1	Trophoblast-2
					DKK1	Trophoblast-2
					GLRX	Trophoblast-2
					SEC62	Trophoblast-2
					HNRNPH1	Trophoblast-2
					TENT5A	Trophoblast-2
					ACTG2	Trophoblast-2
					KRT8	Trophoblast-2
					TUBA1B	Trophoblast-3
					EIF5A	Trophoblast-3
					ACTB	Trophoblast-3
					ACTG1	Trophoblast-3
					EEF1A1	Trophoblast-3
					LDHA	Trophoblast-3
					VIM	Trophoblast-3
					ENO1	Trophoblast-3
					TUBB4B	Trophoblast-3
					TPM2	Trophoblast-3
					MYL6	Trophoblast-3
					GAPDH	Trophoblast-3
					NPM1	Trophoblast-3
					TUBB	Trophoblast-3
					ANXA2	Trophoblast-3
					RPS3	Trophoblast-3
					CALM2	Trophoblast-3
					CLIC1	Trophoblast-3
					TUBA1C	Trophoblast-3
					RACK1	Trophoblast-3
					MRPL32	Trophoblast-3
					SDHB	Trophoblast-3
					ANXA1	Trophoblast-3
					RBBP7	Trophoblast-3
					ANXA7	Trophoblast-3
					PKM	Trophoblast-3
					S100A11	Trophoblast-3
					RAN	Trophoblast-3
					TUBG1	Trophoblast-3
					PPIH	Trophoblast-3
					RPS7	Trophoblast-3
					RPF1	Trophoblast-3
					BZW2	Trophoblast-3
					TUBA1A	Trophoblast-3
					CHCHD3	Trophoblast-3
					BTF3	Trophoblast-3
					SSR3	Trophoblast-3
					OLA1	Trophoblast-3
					AAMP	Trophoblast-3
					NIFK	Trophoblast-3
					EMC7	Trophoblast-3
					ERP29	Trophoblast-3
					COPS3	Trophoblast-3
					SUGT1	Trophoblast-3
					UTP11	Trophoblast-3
					COMMD9	Trophoblast-3
					ASNA1	Trophoblast-3
					DTD1	Trophoblast-3
					NUDT5	Trophoblast-3
					CENPM	Trophoblast-3
					ACAA2	Trophoblast-3
					MRPL3	Trophoblast-3
					NDUFS3	Trophoblast-3
					CD2BP2	Trophoblast-3
					PSMC6	Trophoblast-3
					RPS24	Trophoblast-3
					NDUFB5	Trophoblast-3
					RAB11A	Trophoblast-3
					ADI1	Trophoblast-3
					TXNDC9	Trophoblast-3
					PSMG2	Trophoblast-3
					RAMMET	Trophoblast-3
					MRPS2	Trophoblast-3
					HAUS1	Trophoblast-3
					EIF4E	Trophoblast-3
					VBP1	Trophoblast-3
					MYL12A	Trophoblast-3
					TECR	Trophoblast-3
					NDUFA10	Trophoblast-3
					MDH1	Trophoblast-3
					RPL7A	Trophoblast-3
					CD63	Trophoblast-3
					BLVRB	Trophoblast-3
					HPRT1	Trophoblast-3
					VPS25	Trophoblast-3
					LGALS3	Trophoblast-3
					GRPEL1	Trophoblast-3
					ITM2B	Trophoblast-3
					MRPS23	Trophoblast-3
					TGFB1I1	Trophoblast-3
					ETHE1	Trophoblast-3
					PSME1	Trophoblast-3
					GINS2	Trophoblast-3
					GLRX2	Trophoblast-3
					RPF2	Trophoblast-3
					ACOT9	Trophoblast-3
					PPP1R7	Trophoblast-3
					GHITM	Trophoblast-3
					C14orf119	Trophoblast-3
					NANS	Trophoblast-3
					IDH3G	Trophoblast-3
					UQCRC2	Trophoblast-3
					MRPS7	Trophoblast-3
					PSME2	Trophoblast-3
					AHSA1	Trophoblast-3
					CLNS1A	Trophoblast-3
					IMPDH2	Trophoblast-3
					BCAP31	Trophoblast-3
					PRDX1	Trophoblast-3
					ATXN10	Trophoblast-3
					ETFA	Trophoblast-3
					PSMB4	Trophoblast-3
					TFG	Trophoblast-3
					TSPYL1	Trophoblast-3
					ECHS1	Trophoblast-3
					CFL1	Trophoblast-3
					TRA2A	Trophoblast-3
					EBP	Trophoblast-3
					SAR1B	Trophoblast-3
					HAX1	Trophoblast-3
					PFN1	Trophoblast-3
					MCTS1	Trophoblast-3
					MOB4	Trophoblast-3
					EIF4E2	Trophoblast-3
					MCM7	Trophoblast-3
					CHP1	Trophoblast-3
					C1D	Trophoblast-3
					DNAJC3	Trophoblast-3
					MAD2L1	Trophoblast-3
					SF3B4	Trophoblast-3
					ARL1	Trophoblast-3
					MYL9	Trophoblast-3
					RPL27	Trophoblast-3
					ADAM19	Trophoblast-3
					ESD	Trophoblast-3
					JMJD6	Trophoblast-3
					MRPL28	Trophoblast-3
					RSL1D1	Trophoblast-3
					CENPU	Trophoblast-3
					ZWINT	Trophoblast-3
					PRPF31	Trophoblast-3
					RPA3	Trophoblast-3
					IAH1	Trophoblast-3
					FEN1	Trophoblast-3
					HERPUD1	Trophoblast-3
					PSMD3	Trophoblast-3
					EIF3D	Trophoblast-3
					CSRP2	Trophoblast-3
					CSNK2B	Trophoblast-3
					MED8	Trophoblast-3
					PSMD6	Trophoblast-3
					HPF1	Trophoblast-3
					EIF2S3	Trophoblast-3
					HSPA8	Trophoblast-3
					STMN1	Trophoblast-3
					MRPL47	Trophoblast-3
					RNF181	Trophoblast-3
					BUB3	Trophoblast-3
					PSMD4	Trophoblast-3
					WDR18	Trophoblast-3
					RSL24D1	Trophoblast-3
					SNRPA1	Trophoblast-3
					NDUFA8	Trophoblast-3
					MAGED2	Trophoblast-3
					RPL5	Trophoblast-3
					AURKB	Trophoblast-3
					PFDN4	Trophoblast-3
					PUF60	Trophoblast-3
					DCTN3	Trophoblast-3
					EXOSC8	Trophoblast-3
					FARSB	Trophoblast-3
					PHGDH	Trophoblast-3
					TXNL1	Trophoblast-3
					NDUFS2	Trophoblast-3
					ATP5PB	Trophoblast-3
					NDN	Trophoblast-3
					RPL9	Trophoblast-3
					FDPS	Trophoblast-3
					XRCC6	Trophoblast-3
					RRAGA	Trophoblast-3
					COPS5	Trophoblast-3
					UBB	Trophoblast-3
					COPZ1	Trophoblast-3
					SDHA	Trophoblast-3
					EXOSC3	Trophoblast-3
					MRPL22	Trophoblast-3
					UMPS	Trophoblast-3
					CCNB2	Trophoblast-3
					SRSF5	Trophoblast-3
					CD9	Trophoblast-3
					TKT	Trophoblast-3
					COPS4	Trophoblast-3
					PTGR1	Trophoblast-3
					RPS4Y1	Trophoblast-3
					B2M	Trophoblast-3
					EIF3M	Trophoblast-3
					PLIN2	Trophoblast-3
					SPC25	Trophoblast-3
					SRSF6	Trophoblast-3
					BCAS2	Trophoblast-3
					CNOT9	Trophoblast-3
					CBR1	Trophoblast-3
					TUBB6	Trophoblast-3
					PLK1	Trophoblast-3
					DCAF13	Trophoblast-3
					DDX39A	Trophoblast-3
					SNRNP40	Trophoblast-3
					CBX6	Trophoblast-3
					PDHA1	Trophoblast-3
					EZR	Trophoblast-3
					GOLIM4	Trophoblast-3
					PRSS23	Trophoblast-3
					CNIH4	Trophoblast-3
					PSMC2	Trophoblast-3
					SNRPB2	Trophoblast-3
					PSMB8	Trophoblast-3
					CDC123	Trophoblast-3
					EIF1	Trophoblast-3
					RPL11	Trophoblast-3
					GLRX3	Trophoblast-3
					SLC35F6	Trophoblast-3
					ATIC	Trophoblast-3
					DDOST	Trophoblast-3
					EIF3E	Trophoblast-3
					RPL10A	Trophoblast-3
					WTAP	Trophoblast-3
					RAE1	Trophoblast-3
					RCN3	Trophoblast-3
					AIMP2	Trophoblast-3
					CDCA3	Trophoblast-3
					NDUFA9	Trophoblast-3
					PDCL3	Trophoblast-3
					ACAT2	Trophoblast-3
					SEC13	Trophoblast-3
					NQO1	Trophoblast-3
					TSFM	Trophoblast-3
					RPL14	Trophoblast-3
					APOBEC3C	Trophoblast-3
					PRDX2	Trophoblast-3
					NDUFB6	Trophoblast-3
					SLC3A2	Trophoblast-3
					RRP7A	Trophoblast-3
					PEPD	Trophoblast-3
					HNRNPA1	Trophoblast-3
					EIF2S1	Trophoblast-3
					SEC22B	Trophoblast-3
					SPCS2	Trophoblast-3
					THOC7	Trophoblast-3
					RFC4	Trophoblast-3
					MGST1	Trophoblast-3
					SAMM50	Trophoblast-3
					CTTN	Trophoblast-3
					VPS29	Trophoblast-3
					EIF5AL1	Trophoblast-3
					RPL38	Trophoblast-3
					SMU1	Trophoblast-3
					SPC24	Trophoblast-3
					GPX8	Trophoblast-3
					PSMC4	Trophoblast-3
					XRCC5	Trophoblast-3
					RPL7	Trophoblast-3
					EIF2B3	Trophoblast-3
					TSPAN4	Trophoblast-3
					PCNA	Trophoblast-3
					PPP1CB	Trophoblast-3
					EXOSC9	Trophoblast-3
					PSMG1	Trophoblast-3
					LAPTM4A	Trophoblast-3
					PGK1	Trophoblast-3
					NDUFS4	Trophoblast-3
					ALG14	Trophoblast-3
					MRPL15	Trophoblast-3
					CDC42SE1	Trophoblast-3
					MRPL13	Trophoblast-3
					RPL26L1	Trophoblast-3
					ATP1B1	Trophoblast-3
					RAB5C	Trophoblast-3
					CYBA	Trophoblast-3
					CCT4	Trophoblast-3
					TP53	Trophoblast-3
					EEF1B2	Trophoblast-3
					TALDO1	Trophoblast-3
					ILK	Trophoblast-3
					MGST3	Trophoblast-3
					CDK1	Trophoblast-3
					TUFM	Trophoblast-3
					POLR1C	Trophoblast-3
					RPS4X	Trophoblast-3
					FKBP3	Trophoblast-3
					PSMA3	Trophoblast-3
					ATP5PD	Trophoblast-3
					PSMD13	Trophoblast-3
					NNMT	Trophoblast-3
					CTSC	Trophoblast-3
					TPI1	Trophoblast-3
					PPP4C	Trophoblast-3
					PSMA2	Trophoblast-3
					PSMC1	Trophoblast-3
					CKS2	Trophoblast-3
					EIF3K	Trophoblast-3
					CCT7	Trophoblast-3
					CAPZA1	Trophoblast-3
					AP1S1	Trophoblast-3
					NUP37	Trophoblast-3
					ADH5	Trophoblast-3
					CCT8	Trophoblast-3
					PHKG1	Trophoblast-3
					PSMA4	Trophoblast-3
					MYL12B	Trophoblast-3
					TCP1	Trophoblast-3
					BLVRA	Trophoblast-3
					PDIA3	Trophoblast-3
					VDAC3	Trophoblast-3
					NACA	Trophoblast-3
					UAP1	Trophoblast-3
					MAGOH	Trophoblast-3
					EIF4A3	Trophoblast-3
					FH	Trophoblast-3
					RPL22L1	Trophoblast-3
					C1QBP	Trophoblast-3
					PRDX4	Trophoblast-3
					NDUFS5	Trophoblast-3
					SLC25A3	Trophoblast-3
					RPL4	Trophoblast-3
					NOL7	Trophoblast-3
					SSR2	Trophoblast-3
					KRT8	Trophoblast-3
					EIF3H	Trophoblast-3
					PLAUR	Trophoblast-3
					IFI6	Trophoblast-3
					PCMT1	Trophoblast-3
					PPA1	Trophoblast-3
					CDC42	Trophoblast-3
					C1orf56	Trophoblast-3
					CLDN11	Trophoblast-3
					EIF3G	Trophoblast-3
					NDUFB8	Trophoblast-3
					CALR	Trophoblast-3
					SAR1A	Trophoblast-3
					COPS6	Trophoblast-3
					COPE	Trophoblast-3
					IQGAP3	Trophoblast-3
					VDAC1	Trophoblast-3
					TAGLN2	Trophoblast-3
					ATP5PO	Trophoblast-3
					EMP3	Trophoblast-3
					CCT3	Trophoblast-3
					FHL2	Trophoblast-3
					CCT6A	Trophoblast-3
					TM4SF1	Trophoblast-3
					PDIA6	Trophoblast-3
					AMFR	Trophoblast-3
					CCT2	Trophoblast-3
					EIF1AY	Trophoblast-3
					MDH2	Trophoblast-3
					LDHB	Trophoblast-3
					LMNA	Trophoblast-3
					GSTP1	Trophoblast-3
					MYDGF	Trophoblast-3
					PSMC3	Trophoblast-3
					RNH1	Trophoblast-3
					PSMB2	Trophoblast-3
					HNRNPH1	Trophoblast-3
					UBE2N	Trophoblast-3
					CTNNB1	Trophoblast-3
					FABP5	Trophoblast-3
					CNN3	Trophoblast-3
					APOL2	Trophoblast-3
					ARF4	Trophoblast-3
					NDUFV2	Trophoblast-3
					SNRPC	Trophoblast-3
					STRAP	Trophoblast-3
					TFPI2	Trophoblast-3
					PSMC5	Trophoblast-3
					ATP5F1A	Trophoblast-3
					TPM1	Trophoblast-3
					PGAM1	Trophoblast-3
					B4GALT1	Trophoblast-3
					ECI2	Trophoblast-3
					UQCRFS1	Trophoblast-3
					PSMA1	Trophoblast-3
					CDC20	Trophoblast-3
					SLC25A6	Trophoblast-3
					EIF3F	Trophoblast-3
					PLP2	Trophoblast-3
					PSMA5	Trophoblast-3
					SRSF3	Trophoblast-3
					YWHAE	Trophoblast-3
					TYMS	Trophoblast-3
					DAD1	Trophoblast-3
					CYC1	Trophoblast-3
					UBC	Trophoblast-3
					TK1	Trophoblast-3
					NME1	Trophoblast-3
					LRRC59	Trophoblast-3
					ATP5MC3	Trophoblast-3
					TUBB2A	Trophoblast-3
					ATP5F1C	Trophoblast-3
					SUMO1	Trophoblast-3
					HNRNPA2B1	Trophoblast-3
					PRMT1	Trophoblast-3
					ADRM1	Trophoblast-3
					EIF3I	Trophoblast-3
					LRRC75A	Trophoblast-3
					KRT19	Trophoblast-3
					ACTG2	Trophoblast-3
					SLC16A3	Trophoblast-3
					HSPD1	Trophoblast-3
					SRI	Trophoblast-3
					ID3	Trophoblast-3
					NUDC	Trophoblast-3
					POLR2E	Trophoblast-3
					OSTC	Trophoblast-3
					SAP18	Trophoblast-3
					AXL	Trophoblast-3
					DNAJA1	Trophoblast-3
					COX6A1	Trophoblast-3
					SPCS1	Trophoblast-3
					CACYBP	Trophoblast-3
					ARPC3	Trophoblast-3
					MT-CO2	Trophoblast-4
					MT-CO1	Trophoblast-4
					MT-ND5	Trophoblast-4
					MT-ND2	Trophoblast-4
					MT-ND3	Trophoblast-4
					MT-CYB	Trophoblast-4
					MT-ND1	Trophoblast-4
					MT-CO3	Trophoblast-4
					MT-ND4	Trophoblast-4
					MT-ATP6	Trophoblast-4
					MAMDC2	Trophoblast-4
					HSPA5	Trophoblast-4
					MT-ND6	Trophoblast-4
					HSP90B1	Trophoblast-4
					SLC16A3	Trophoblast-4
					PDIA3	Trophoblast-4
					SERPINE1	Trophoblast-4
					P4HB	Trophoblast-4
					FN1	Trophoblast-4
					PDIA6	Trophoblast-4
					SERPINH1	Trophoblast-4
					SON	Trophoblast-4
					MAP1B	Trophoblast-4
					COL1A1	Trophoblast-4
					TUFM	Trophoblast-4
					ANGPTL4	Trophoblast-4
					TGFBI	Trophoblast-4
					MT-ND4L	Trophoblast-4
					PCOLCE	Trophoblast-4
					SLC3A2	Trophoblast-4
					COL6A2	Trophoblast-4
					RPN2	Trophoblast-4
					COL1A2	Trophoblast-4
					TMED9	Trophoblast-4
					PRKCSH	Trophoblast-4
					HSP90AB1	Trophoblast-4
					FLNA	Trophoblast-4
					CD151	Trophoblast-4
					P4HA2	Trophoblast-4
					DDX5	Trophoblast-4
					CCT3	Trophoblast-4
					QSOX1	Trophoblast-4
					UBC	Trophoblast-4
					HLA-A	Trophoblast-4
					VIM	Trophoblast-4
					SPARC	Trophoblast-4
					CALR	Trophoblast-4
					FKBP10	Trophoblast-4
					CD44	Trophoblast-4
					PKM	Trophoblast-4
					CTSL	Trophoblast-4
					HLA-C	Trophoblast-4
					PDIA4	Trophoblast-4
					HSP90AA1	Trophoblast-4
					PTX3	Trophoblast-4
					COL6A1	Trophoblast-4
					AHNAK	Trophoblast-4
					HSPA8	Trophoblast-4
					FUCA2	Trophoblast-4
					BSG	Trophoblast-4
					RCN3	Trophoblast-4
					EIF4A1	Trophoblast-4
					LMNA	Trophoblast-4
					LGALS3BP	Trophoblast-4
					ERP44	Trophoblast-4
					CTSB	Trophoblast-4
					NEAT1	Trophoblast-4
					PPIB	Trophoblast-4
					ATP1B3	Trophoblast-4
					PLAUR	Trophoblast-4
					CCDC80	Trophoblast-4
					ITM2B	Trophoblast-4
					DYNC1H1	Trophoblast-4
					LOXL2	Trophoblast-4
					IGFBP7	Trophoblast-4
					CCT8	Trophoblast-4
					ANXA2	Trophoblast-4
					FLNB	Trophoblast-4
					RRBP1	Trophoblast-4
					CALU	Trophoblast-4
					CYR61	Trophoblast-4
					ATP6AP2	Trophoblast-4
					MYH9	Trophoblast-4
					RTN4	Trophoblast-4
					MAGED2	Trophoblast-4
					DDOST	Trophoblast-4
					TKT	Trophoblast-4
					RPN1	Trophoblast-4
					CALD1	Trophoblast-4
					CTGF	Trophoblast-4
					DHRS7	Trophoblast-4
					APLP2	Trophoblast-4
					ACTN1	Trophoblast-4
					POLR2J3.1	Trophoblast-4
					LAPTM4A	Trophoblast-4
					HACD3	Trophoblast-4
					LMAN1	Trophoblast-4
					ATP5F1B	Trophoblast-4
					ATP5F1A	Trophoblast-4
					MMP2	Trophoblast-4
					MMP1	Trophoblast-4
					FSTL1	Trophoblast-4
					OS9	Trophoblast-4
					MVP	Trophoblast-4
					LMAN2	Trophoblast-4
					RNH1	Trophoblast-4
					CKAP4	Trophoblast-4
					EPRS	Trophoblast-4
					ACADVL	Trophoblast-4
					EEF1A1	Trophoblast-4
					ECM1	Trophoblast-4
					COL6A3	Trophoblast-4
					VCAN	Trophoblast-4
					HEXB	Trophoblast-4
					LRPAP1	Trophoblast-4
					FLNC	Trophoblast-4
					VCP	Trophoblast-4
					CCT2	Trophoblast-4
					APP	Trophoblast-4
					TMBIM6	Trophoblast-4
					GRN	Trophoblast-4
					XRCC6	Trophoblast-4
					ATP2B1	Trophoblast-4
					NOC2L	Trophoblast-4
					DNAJB11	Trophoblast-4
					PTPRF	Trophoblast-4
					LOX	Trophoblast-4
					CCT5	Trophoblast-4
					TGOLN2	Trophoblast-4
					PSAP	Trophoblast-4
					CCT7	Trophoblast-4
					CFH	Trophoblast-4
					PXDN	Trophoblast-4
					PSMC3	Trophoblast-4
					COL5A1	Trophoblast-4
					CD63	Trophoblast-4
					EIF4G1	Trophoblast-4
					ERP29	Trophoblast-4
					MESD	Trophoblast-4
					PSMD2	Trophoblast-4
					NDUFS2	Trophoblast-4
					P3H1	Trophoblast-4
					COL5A2	Trophoblast-4
					TRPV2	Trophoblast-4
					ANXA6	Trophoblast-4
					SDHA	Trophoblast-4
					PFKP	Trophoblast-4
					TPM2	Trophoblast-4
					HSPD1	Trophoblast-4
					FUS	Trophoblast-4
					GARS	Trophoblast-4
					CTSA	Trophoblast-4
					HNRNPM	Trophoblast-4
					ERGIC3	Trophoblast-4
					ANXA1	Trophoblast-4
					CANX	Trophoblast-4
					COL3A1	Trophoblast-4
					KIF5B	Trophoblast-4
					CD9	Trophoblast-4
					SSR2	Trophoblast-4
					AKAP9	Trophoblast-4
					EEF2	Trophoblast-4
					XRCC5	Trophoblast-4
					HLA-B	Trophoblast-4
					RCN1	Trophoblast-4
					SF3B2	Trophoblast-4
					LAMP1	Trophoblast-4
					HM13	Trophoblast-4
					SEC61A1	Trophoblast-4
					EMC7	Trophoblast-4
					KPNA2	Trophoblast-4
					SPTAN1	Trophoblast-4
					SRPX	Trophoblast-4
					NRP1	Trophoblast-4
					LAMC1	Trophoblast-4
					TUBB	Trophoblast-4
					IFNGR1	Trophoblast-4
					BAZ1A	Trophoblast-4
					LTBP2	Trophoblast-4
					ITGA5	Trophoblast-4
					SURF4	Trophoblast-4
					LDHB	Trophoblast-4
					KRT8	Trophoblast-4
					APMAP	Trophoblast-4
					ENO1	Trophoblast-4
					ATP1A1	Trophoblast-4
					CCT6A	Trophoblast-4
					TIMP3	Trophoblast-4
					EMILIN1	Trophoblast-4
					UQCRC1	Trophoblast-4
					SLC1A5	Trophoblast-4
					FBN1	Trophoblast-4
					KARS	Trophoblast-4
					PLOD2	Trophoblast-4
					SEC62	Trophoblast-4
					PSMD1	Trophoblast-4
					PSMD3	Trophoblast-4
					TUBB4B	Trophoblast-4
					SIL1	Trophoblast-4
					SRRM2	Trophoblast-4
					FH	Trophoblast-4
					MXRA8	Trophoblast-4
					NUCB1	Trophoblast-4
					HSPA9	Trophoblast-4
					HEXA	Trophoblast-4
					RARS	Trophoblast-4
					UBXN4	Trophoblast-4
					EIF3L	Trophoblast-4
					FAP	Trophoblast-4
					TCP1	Trophoblast-4
					MALAT1	Trophoblast-4
					EIF3A	Trophoblast-4
					DEGS1	Trophoblast-4
					PLD3	Trophoblast-4
					PLEC	Trophoblast-4
					QARS	Trophoblast-4
					STC2	Trophoblast-4
					TIMP1	Trophoblast-4
					TCIRG1	Trophoblast-4
					PMPCA	Trophoblast-4
					SMARCA4	Trophoblast-4
					TSPAN4	Trophoblast-4
					PGK1	Trophoblast-4
					TUBA1A	Trophoblast-4
					PCMT1	Trophoblast-4
					ATP6AP1	Trophoblast-4
					ITGB1	Trophoblast-4
					EIF3D	Trophoblast-4
					SSB	Trophoblast-4
					TPR	Trophoblast-4
					SPCS2	Trophoblast-4
					OLFML3	Trophoblast-4
					PRSS23	Trophoblast-4
					MAP4	Trophoblast-4
					TNFRSF11B	Trophoblast-4
					YARS2	Trophoblast-4
					HLA-E	Trophoblast-4
					EWSR1	Trophoblast-4
					CORO1C	Trophoblast-4
					ADAMTS6	Trophoblast-4
					PRKDC	Trophoblast-4
					SARAF	Trophoblast-4
					MEG3	Trophoblast-4
					GLB1	Trophoblast-4
					DKK1	Trophoblast-4
					NEMF	Trophoblast-4
					DNAJC1	Trophoblast-4
					KTN1	Trophoblast-4
					MFSD10	Trophoblast-4
					LUZP1	Trophoblast-4
					ESYT1	Trophoblast-4
					C1GALT1C1	Trophoblast-4
					SGCE	Trophoblast-4
					NUCB2	Trophoblast-4
					GLG1	Trophoblast-4
					CDH2	Trophoblast-4
					DST	Trophoblast-4
					VMP1	Trophoblast-4
					SERPINE2	Trophoblast-4
					SEC63	Trophoblast-4
					NUDC	Trophoblast-4
					GPAA1	Trophoblast-4
					NOTCH2	Trophoblast-4
					SNRNP70	Trophoblast-4
					BCAP31	Trophoblast-4
					SMC4	Trophoblast-4
					LGMN	Trophoblast-4
					DNAJC7	Trophoblast-4
					MCM7	Trophoblast-4
					PRRC2C	Trophoblast-4
					MAGED1	Trophoblast-4
					STT3A	Trophoblast-4
					LMF2	Trophoblast-4
					ATP2A2	Trophoblast-4
					UGGT1	Trophoblast-4
					RTCB	Trophoblast-4
					CLTC	Trophoblast-4
					VCL	Trophoblast-4
					RBM25	Trophoblast-4
					EXT2	Trophoblast-4
					MACF1	Trophoblast-4
					STIP1	Trophoblast-4
					FBLN1	Trophoblast-4
					PPP1R12A	Trophoblast-4
					ILVBL	Trophoblast-4
					MMP14	Trophoblast-4
					CLU	Trophoblast-4
					MSN	Trophoblast-4
					CTSD	Trophoblast-4
					DHX29	Trophoblast-4
					GANAB	Trophoblast-4
					IKBIP	Trophoblast-4
					GGNBP2	Trophoblast-4
					INHBA	Trophoblast-4
					CRELD2	Trophoblast-4
					KRT18	Trophoblast-4
					THRAP3	Trophoblast-4
					TMEM165	Trophoblast-4
					XRN2	Trophoblast-4
					UAP1	Trophoblast-4
					GAS6	Trophoblast-4
					SLC38A5	Trophoblast-4
					TPM1	Trophoblast-4
					DCAF13	Trophoblast-4
					SERPINF1	Trophoblast-4
					KRT19	Trophoblast-4
					GLA	Trophoblast-4
					CCT4	Trophoblast-4
					WDR46	Trophoblast-4
					TUBB2A	Trophoblast-4
					PON2	Trophoblast-4
					GSN	Trophoblast-4
					PLTP	Trophoblast-4
					IMPDH2	Trophoblast-4
					DBN1	Trophoblast-4
					NCOR1	Trophoblast-4
					MRC2	Trophoblast-4
					SPTBN1	Trophoblast-4
					COL4A2	Trophoblast-4
					NASP	Trophoblast-4
					ATP2B4	Trophoblast-4
					TUBB6	Trophoblast-4
					TPBG	Trophoblast-4
					MFGE8	Trophoblast-4
					GALNT2	Trophoblast-4
					PHGDH	Trophoblast-4
					NT5E	Trophoblast-4
					CLSTN1	Trophoblast-4
					PSMC2	Trophoblast-4
					VASN	Trophoblast-4
					TCTN3	Trophoblast-4
					TFPI2	Trophoblast-4
					DKK3	Trophoblast-4
					FDPS	Trophoblast-4
					P3H4	Trophoblast-4
					UQCRC2	Trophoblast-4
					NECTIN2	Trophoblast-4
					NEU1	Trophoblast-4
					WDR1	Trophoblast-4
					SEC31A	Trophoblast-4
					CRIM1	Trophoblast-4
					PLOD3	Trophoblast-4
					PTPN14	Trophoblast-4
					ATIC	Trophoblast-4
					ITGB5	Trophoblast-4
					NPPB	Trophoblast-4
					ASPH	Trophoblast-4
					PLAT	Trophoblast-4
					SCARB2	Trophoblast-4
					POSTN	Trophoblast-4
					SF3B1	Trophoblast-4
					COPA	Trophoblast-4
					RDH11	Trophoblast-4
					EMC3	Trophoblast-4
					PRDX4	Trophoblast-4
					THBS1	Trophoblast-4
					MARS	Trophoblast-4
					NOP56	Trophoblast-4
					LRP10	Trophoblast-4
					ELAC2	Trophoblast-4
					HADHA	Trophoblast-4
					SMCR5	Trophoblast-4
					SYNCRIP	Trophoblast-4
					SLC2A1	Trophoblast-4
					PUF60	Trophoblast-4
					LAMP2	Trophoblast-4
					ULBP2	Trophoblast-4
					PDHA1	Trophoblast-4
					CD55	Trophoblast-4
					LAMB1	Trophoblast-4
					COL8A1	Trophoblast-4
					HAPLN1	Trophoblast-4
					ANXA5	Trophoblast-4
					ADPGK	Trophoblast-4
					HARS	Trophoblast-4
					NCSTN	Trophoblast-4
					CAVIN1	Trophoblast-4
					RANBP2	Trophoblast-4
					GPC1	Trophoblast-4
					SPOCK1	Trophoblast-4
					GREM1	Trophoblast-4
					GUSB	Trophoblast-4
					DHX9	Trophoblast-4
					PLXNB2	Trophoblast-4
					EZR	Trophoblast-4
					LIPA	Trophoblast-4
					ACAT1	Trophoblast-4
					ITM2C	Trophoblast-4
					EGFR	Trophoblast-4
					PLOD1	Trophoblast-4
					COL16A1	Trophoblast-4
					SYNJ2	Trophoblast-4
					GLT8D1	Trophoblast-4
					PSMC1	Trophoblast-4
					UBR4	Trophoblast-4
					PSMC4	Trophoblast-4
					AKAP12	Trophoblast-4
					ELP2	Trophoblast-4
					MANF	Trophoblast-4
					TMEM161A	Trophoblast-4
					FSTL3	Trophoblast-4
					ADAM9	Trophoblast-4
					CD47	Trophoblast-4
					SLC25A3	Trophoblast-4
					PRPF40A	Trophoblast-4
					TM9SF2	Trophoblast-4
					HEG1	Trophoblast-4
					RHOT2	Trophoblast-4
					DNAJC3	Trophoblast-4
					EBP	Trophoblast-4
					DDR2	Trophoblast-4
					AXL	Trophoblast-4
					TM9SF4	Trophoblast-4
					ATXN10	Trophoblast-4
					VARS	Trophoblast-4
					RSF1	Trophoblast-4
					UBA1	Trophoblast-4
					TMX2	Trophoblast-4
					TXNDC15	Trophoblast-4
					CARMN	Trophoblast-4
					CPA4	Trophoblast-4
					ECE1	Trophoblast-4
					COLGALT1	Trophoblast-4
					INTS11	Trophoblast-4
					SPTLC2	Trophoblast-4
					NCLN	Trophoblast-4
					CADM1	Trophoblast-4
					SSR1	Trophoblast-4
					ACTR10	Trophoblast-4
					BOP1	Trophoblast-4
					PSMD6	Trophoblast-4
					DPP3	Trophoblast-4
					ANTXR2	Trophoblast-4
					MFAP5	Trophoblast-4
					IQGAP1	Trophoblast-4
					CEMIP	Trophoblast-4
					GGH	Trophoblast-4
					DDRGK1	Trophoblast-4
					THSD4	Trophoblast-4
					PIGT	Trophoblast-4
					ATP13A1	Trophoblast-4
					TCF25	Trophoblast-4
					DDX46	Trophoblast-4
					ADH5	Trophoblast-4
					MAN2B2	Trophoblast-4
					SLC38A2	Trophoblast-4
					CDK5RAP1	Trophoblast-4
					MAN1B1	Trophoblast-4
					SLC7A1	Trophoblast-4
					DDX56	Trophoblast-4
					SPPL2A	Trophoblast-4
					TUSC3	Trophoblast-4
					DOLK	Trophoblast-4
					DSG2	Trophoblast-4
					YIPF5	Trophoblast-4
					CLSPN	Trophoblast-4
					SLC7A5	Trophoblast-4
					EXT1	Trophoblast-4
					CYB5R1	Trophoblast-4
					STT3B	Trophoblast-4
					ACTA2	Trophoblast-4
					SMC2	Trophoblast-4
					MGAT1	Trophoblast-4
					MYOF	Trophoblast-4
					MAP1A	Trophoblast-4
					ANPEP	Trophoblast-4
					P3H3	Trophoblast-4
					ADAM19	Trophoblast-4
					CCDC47	Trophoblast-4
					CTNNA1	Trophoblast-4
					AEBP1	Trophoblast-4
					PTDSS2	Trophoblast-4
					SMTN	Trophoblast-4
					DNMT1	Trophoblast-4
					TBL2	Trophoblast-4
					PHF20L1	Trophoblast-4
					DCTN2	Trophoblast-4
					MEG8	Trophoblast-4
					UFL1	Trophoblast-4
					DDX21	Trophoblast-4
					CDC45	Trophoblast-4
					ABCF3	Trophoblast-4
					CORO1B	Trophoblast-4
					SH3PXD2A	Trophoblast-4
					RPS4Y1	Trophoblast-5
					GAPDH	Trophoblast-5
					LDHB	Trophoblast-5
					HSP90AA1	Trophoblast-5
					RACK1	Trophoblast-5
					NPM1	Trophoblast-5
					TPM2	Trophoblast-5
					TUBB4B	Trophoblast-5
					TUBA1B	Trophoblast-5
					PPIB	Trophoblast-5
					ANXA2	Trophoblast-5
					PRDX1	Trophoblast-5
					CD63	Trophoblast-5
					ENO1	Trophoblast-5
					ACTB	Trophoblast-5
					SLC25A3	Trophoblast-5
					RPL5	Trophoblast-5
					CCT2	Trophoblast-5
					PRDX4	Trophoblast-5
					TUBA1A	Trophoblast-5
					LDHA	Trophoblast-5
					EIF1	Trophoblast-5
					PRMT1	Trophoblast-5
					UBB	Trophoblast-5
					TUBA1C	Trophoblast-5
					EEF1D	Trophoblast-5
					PSMB1	Trophoblast-5
					PSMA3	Trophoblast-5
					PSMB3	Trophoblast-5
					NACA	Trophoblast-5
					GSTP1	Trophoblast-5
					ARPC3	Trophoblast-5
					PSMA4	Trophoblast-5
					MYL12B	Trophoblast-5
					TALDO1	Trophoblast-5
					PSMC3	Trophoblast-5
					ANXA1	Trophoblast-5
					ACTG1	Trophoblast-5
					GGH	Trophoblast-5
					CCT5	Trophoblast-5
					ATP5F1B	Trophoblast-5
					CDC123	Trophoblast-5
					UBC	Trophoblast-5
					NQO1	Trophoblast-5
					CCT8	Trophoblast-5
					CACYBP	Trophoblast-5
					NUDC	Trophoblast-5
					EIF3M	Trophoblast-5
					GSTO1	Trophoblast-5
					ATP1B3	Trophoblast-5
					TUBB	Trophoblast-5
					PSMA7	Trophoblast-5
					NUP37	Trophoblast-5
					TPI1	Trophoblast-5
					CLTA	Trophoblast-5
					RAN	Trophoblast-5
					EIF3I	Trophoblast-5
					VIM	Trophoblast-5
					PSMD13	Trophoblast-5
					PSMC2	Trophoblast-5
					EIF6	Trophoblast-5
					PCOLCE	Trophoblast-5
					PSMD8	Trophoblast-5
					LAPTM4A	Trophoblast-5
					ANXA5	Trophoblast-5
					EIF3E	Trophoblast-5
					RTRAF	Trophoblast-5
					PCMT1	Trophoblast-5
					TXNL1	Trophoblast-5
					BTF3	Trophoblast-5
					TUBB6	Trophoblast-5
					PSMD7	Trophoblast-5
					CALM2	Trophoblast-5
					SSB	Trophoblast-5
					EXOSC8	Trophoblast-5
					CLIC1	Trophoblast-5
					NDUFA9	Trophoblast-5
					PSMB7	Trophoblast-5
					KRT18	Trophoblast-5
					TMED9	Trophoblast-5
					RBM8A	Trophoblast-5
					RAC1	Trophoblast-5
					PSMC4	Trophoblast-5
					EIF3K	Trophoblast-5
					COPS6	Trophoblast-5
					LMNA	Trophoblast-5
					SSR2	Trophoblast-5
					CALM1	Trophoblast-5
					UFD1	Trophoblast-5
					PSMD6	Trophoblast-5
					PPIA	Trophoblast-5
					NANS	Trophoblast-5
					RPL7A	Trophoblast-5
					DDOST	Trophoblast-5
					ATP5F1A	Trophoblast-5
					MYL12A	Trophoblast-5
					FAU	Trophoblast-5
					HLA-C	Trophoblast-5
					SSR3	Trophoblast-5
					RPS7	Trophoblast-5
					MDH2	Trophoblast-5
					ILF2	Trophoblast-5
					SSBP1	Trophoblast-5
					SPCS2	Trophoblast-5
					PSMB6	Trophoblast-5
					RNH1	Trophoblast-5
					DDX39A	Trophoblast-5
					PUF60	Trophoblast-5
					AIMP2	Trophoblast-5
					PDIA6	Trophoblast-5
					TUFM	Trophoblast-5
					NNMT	Trophoblast-5
					NDUFS2	Trophoblast-5
					ESD	Trophoblast-5
					MYL6	Trophoblast-5
					PSMB5	Trophoblast-5
					TECR	Trophoblast-5
					ACAT2	Trophoblast-5
					VDAC2	Trophoblast-5
					PDIA3	Trophoblast-5
					PSME2	Trophoblast-5
					PLAUR	Trophoblast-5
					SKP1	Trophoblast-5
					EIF4A3	Trophoblast-5
					PRDX6	Trophoblast-5
					RPL7	Trophoblast-5
					HSP90B1	Trophoblast-5
					EIF4A1	Trophoblast-5
					SEC11A	Trophoblast-5
					FXYD5	Trophoblast-5
					ATP5F1C	Trophoblast-5
					EIF1AY	Trophoblast-5
					PRDX2	Trophoblast-5
					TAGLN	Trophoblast-5
					PKM	Trophoblast-5
					PSMA2	Trophoblast-5
					ADH5	Trophoblast-5
					PDHA1	Trophoblast-5
					FUCA2	Trophoblast-5
					PSMC1	Trophoblast-5
					CCT3	Trophoblast-5
					SLC25A5	Trophoblast-5
					EIF3D	Trophoblast-5
					GLRX3	Trophoblast-5
					EXOSC9	Trophoblast-5
					RCN3	Trophoblast-5
					PSMA5	Trophoblast-5
					HNRNPA1	Trophoblast-5
					SLC3A2	Trophoblast-5
					TUBB2A	Trophoblast-5
					CAPZB	Trophoblast-5
					SNRPB2	Trophoblast-5
					NUDT5	Trophoblast-5
					PSMA1	Trophoblast-5
					SUCLG1	Trophoblast-5
					ITM2B	Trophoblast-5
					RUVBL2	Trophoblast-5
					FDPS	Trophoblast-5
					HLA-A	Trophoblast-5
					STMN1	Trophoblast-5
					MCTS1	Trophoblast-5
					XRCC5	Trophoblast-5
					NIFK	Trophoblast-5
					PSMD4	Trophoblast-5
					ATP5PB	Trophoblast-5
					CCT7	Trophoblast-5
					EBNA1BP2	Trophoblast-5
					TKT	Trophoblast-5
					MCM7	Trophoblast-5
					WDR18	Trophoblast-5
					SNRPD3	Trophoblast-5
					EBP	Trophoblast-5
					PPA1	Trophoblast-5
					EID1	Trophoblast-5
					PSMC5	Trophoblast-5
					KRT19	Trophoblast-5
					COPE	Trophoblast-5
					CALR	Trophoblast-5
					HMGB1	Trophoblast-5
					UQCRC1	Trophoblast-5
					FKBP3	Trophoblast-5
					DCAF13	Trophoblast-5
					VPS29	Trophoblast-5
					VDAC3	Trophoblast-5
					FABP5	Trophoblast-5
					PGK1	Trophoblast-5
					NOL7	Trophoblast-5
					EMP3	Trophoblast-5
					RANBP1	Trophoblast-5
					CCNB2	Trophoblast-5
					NASP	Trophoblast-5
					HNRNPDL	Trophoblast-5
					MDH1	Trophoblast-5
					NDUFB8	Trophoblast-5
					PSMD2	Trophoblast-5
					CD9	Trophoblast-5
					SNRPA1	Trophoblast-5
					PSMD11	Trophoblast-5
					HSP90AB1	Trophoblast-5
					NDUFB11	Trophoblast-5
					PHGDH	Trophoblast-5
					PSMB2	Trophoblast-5
					EIF5A	Trophoblast-5
					UBE2T	Trophoblast-5
					CCT6A	Trophoblast-5
					DNAJA1	Trophoblast-5
					LRPAP1	Trophoblast-5
					SMC4	Trophoblast-5
					ERP29	Trophoblast-5
					ARF4	Trophoblast-5
					2023-09-07	Trophoblast-5
					ADRM1	Trophoblast-5
					PCNA	Trophoblast-5
					SRI	Trophoblast-5
					AIMP1	Trophoblast-5
					SSR4	Trophoblast-5
					ATP5PO	Trophoblast-5
					CTSC	Trophoblast-5
					PBDC1	Trophoblast-5
					ACAA2	Trophoblast-5
					IMPDH2	Trophoblast-5
					ANGPTL4	Trophoblast-5
					CCNB1	Trophoblast-5
					REXO2	Trophoblast-5
					RRP7A	Trophoblast-5
					MTCH2	Trophoblast-5
					HNRNPH3	Trophoblast-5
					EIF3G	Trophoblast-5
					SAR1A	Trophoblast-5
					NME1	Trophoblast-5
					TPM1	Trophoblast-5
					CYC1	Trophoblast-5
					MRPL15	Trophoblast-5
					C1QBP	Trophoblast-5
					MRPL47	Trophoblast-5
					NUCB2	Trophoblast-5
					SUGT1	Trophoblast-5
					MAGOH	Trophoblast-5
					MGST3	Trophoblast-5
					MESD	Trophoblast-5
					KPNA2	Trophoblast-5
					BRIX1	Trophoblast-5
					PSMD14	Trophoblast-5
					TMBIM4	Trophoblast-5
					UQCRFS1	Trophoblast-5
					CDC20	Trophoblast-5
					TMBIM6	Trophoblast-5
					MRPL3	Trophoblast-5
					MMP1	Trophoblast-5
					REEP5	Trophoblast-5
					CYBA	Trophoblast-5
					SELENOS	Trophoblast-5
					TCP1	Trophoblast-5
					UCHL1	Trophoblast-5
					RTN4	Trophoblast-5
					TM4SF1	Trophoblast-5
					DNAJC8	Trophoblast-5
					NDUFC2	Trophoblast-5
					GMNN	Trophoblast-5
					SLC16A3	Trophoblast-5
					GLIPR1	Trophoblast-5
					RALA	Trophoblast-5
					MRTO4	Trophoblast-5
					PRSS23	Trophoblast-5
					CCT4	Trophoblast-5
					SRSF7	Trophoblast-5
					BUB3	Trophoblast-5
					BSG	Trophoblast-5
					HSPA5	Trophoblast-5
					UBXN4	Trophoblast-5
					MANF	Trophoblast-5
					TIMP1	Trophoblast-5
					DUT	Trophoblast-5
					XRCC6	Trophoblast-5
					HLA-B	Trophoblast-5
					AURKB	Trophoblast-5
					HSPD1	Trophoblast-5
					HSPA8	Trophoblast-5
					ACTG2	Trophoblast-5
					NCL	Trophoblast-5
					ACTA2	Trophoblast-5
					AXL	Trophoblast-5
					UBE2C	Trophoblast-5
					PTX3	Trophoblast-5
					ACTB	Trophoblast-6
					TPM2	Trophoblast-6
					GAPDH	Trophoblast-6
					ANXA2	Trophoblast-6
					ACTG1	Trophoblast-6
					PRDX1	Trophoblast-6
					UBC	Trophoblast-6
					TUBA1B	Trophoblast-6
					EIF5A	Trophoblast-6
					ENO1	Trophoblast-6
					LDHA	Trophoblast-6
					ANXA1	Trophoblast-6
					CD63	Trophoblast-6
					MYL6	Trophoblast-6
					NPM1	Trophoblast-6
					PKM	Trophoblast-6
					RACK1	Trophoblast-6
					TAGLN	Trophoblast-6
					RPS4Y1	Trophoblast-6
					EEF1A1	Trophoblast-6
					MYL9	Trophoblast-6
					CALM2	Trophoblast-6
					TUBA1A	Trophoblast-6
					VIM	Trophoblast-6
					B2M	Trophoblast-6
					LDHB	Trophoblast-6
					PRDX6	Trophoblast-6
					EIF1	Trophoblast-6
					MYL12A	Trophoblast-6
					TUBB4B	Trophoblast-6
					CDC42	Trophoblast-6
					MYL12B	Trophoblast-6
					TUBB	Trophoblast-6
					SSR3	Trophoblast-6
					TUBA1C	Trophoblast-6
					UBB	Trophoblast-6
					TIMP1	Trophoblast-6
					KRT19	Trophoblast-6
					RPL5	Trophoblast-6
					GSTP1	Trophoblast-6
					CFL1	Trophoblast-6
					S100A11	Trophoblast-6
					EMP3	Trophoblast-6
					HNRNPH1	Trophoblast-6
					SLC25A3	Trophoblast-6
					TMED9	Trophoblast-6
					CALR	Trophoblast-6
					CLDN11	Trophoblast-6
					PSMB1	Trophoblast-6
					KRT18	Trophoblast-6
					RAN	Trophoblast-6
					BTF3	Trophoblast-6
					RPL10	Trophoblast-6
					ARPC3	Trophoblast-6
					UCHL1	Trophoblast-6
					HSPA8	Trophoblast-6
					CTNNB1	Trophoblast-6
					TUBB6	Trophoblast-6
					EIF4A1	Trophoblast-6
					SPARC	Trophoblast-6
					SERPINH1	Trophoblast-6
					LMNA	Trophoblast-6
					NACA	Trophoblast-6
					ANXA5	Trophoblast-6
					DAD1	Trophoblast-6
					CLIC1	Trophoblast-6
					VDAC2	Trophoblast-6
					AP2M1	Trophoblast-6
					TAGLN2	Trophoblast-6
					SSR2	Trophoblast-6
					TPM1	Trophoblast-6
					TPI1	Trophoblast-6
					PSMD8	Trophoblast-6
					ARF4	Trophoblast-6
					PPIA	Trophoblast-6
					SKP1	Trophoblast-6
					EIF6	Trophoblast-6
					NUDC	Trophoblast-6
					AXL	Trophoblast-6
					PTX3	Trophoblast-6
					PFN1	Trophoblast-6
					RPL7	Trophoblast-6
					C1orf56	Trophoblast-6
					RPL7A	Trophoblast-6
					ACTA2	Trophoblast-6
					ARPC4	Trophoblast-6
					PSMB3	Trophoblast-6
					RPS7	Trophoblast-6
					GSTO1	Trophoblast-6
					ACTG2	Trophoblast-6
					IFI6	Trophoblast-6
					FXYD5	Trophoblast-6
					S100A10	Trophoblast-6
					NNMT	Trophoblast-6
					CD59	Trophoblast-6
					PPIB	Trophoblast-6
					TALDO1	Trophoblast-6
					ANGPTL4	Trophoblast-6
					EIF3I	Trophoblast-6
					POMP	Trophoblast-6
					SERPINE1	Trophoblast-6
					CTGF	Trophoblast-6
					CCT5	Trophoblast-6
					SLC16A3	Trophoblast-6
					IFITM3	Trophoblast-6
					RNH1	Trophoblast-6
					ATP5F1B	Trophoblast-6
					PARK7	Trophoblast-6
					PSMA1	Trophoblast-6
					PGK1	Trophoblast-6
					EEF1B2	Trophoblast-6
					PRMT1	Trophoblast-6
					HLA-C	Trophoblast-6
					RHOC	Trophoblast-6
					B4GALT1	Trophoblast-6
					PSMB7	Trophoblast-6
					CAPZB	Trophoblast-6
					CD151	Trophoblast-6
					CCT3	Trophoblast-6
					PSMB5	Trophoblast-6
					EEF1D	Trophoblast-6
					SRI	Trophoblast-6
					OSTC	Trophoblast-6
					CLTA	Trophoblast-6
					MYDGF	Trophoblast-6
					LAPTM4A	Trophoblast-6
					STMN1	Trophoblast-6
					PDIA6	Trophoblast-6
					KRT8	Trophoblast-6
					SEC61G	Trophoblast-6
					RBM8A	Trophoblast-6
					RTRAF	Trophoblast-6
					PSMA4	Trophoblast-6
					PFDN5	Trophoblast-6
					COX6A1	Trophoblast-6
					DKK1	Trophoblast-6
					NDUFS5	Trophoblast-6
					MDH2	Trophoblast-6
					UBE2L3	Trophoblast-6
					PRDX4	Trophoblast-6
					SSR4	Trophoblast-6
					COPS6	Trophoblast-6
					YWHAE	Trophoblast-6
					MGST1	Trophoblast-6
					FABP5	Trophoblast-6
					C1QBP	Trophoblast-6
					ATP5F1A	Trophoblast-6
					CCT7	Trophoblast-6
					SAP18	Trophoblast-6
					HNRNPDL	Trophoblast-6
					FHL2	Trophoblast-6
					PHKG1	Trophoblast-6
					HNRNPA1	Trophoblast-6
					COPE	Trophoblast-6
					SEC11A	Trophoblast-6
					TUBB2A	Trophoblast-6
					PSMB6	Trophoblast-6
					SNRPD3	Trophoblast-6
					TNFRSF12A	Trophoblast-6
					SRSF3	Trophoblast-6
					PSMC3	Trophoblast-6
					SSBP1	Trophoblast-6
					ATP5F1C	Trophoblast-6
					SNRPD2	Trophoblast-6
					NDUFB11	Trophoblast-6
					RPS27L	Trophoblast-6
					ILF2	Trophoblast-6
					PSMC1	Trophoblast-6
					EIF3F	Trophoblast-6
					HSPA5	Trophoblast-6
					DNAJA1	Trophoblast-6
					KDELR2	Trophoblast-6
					CYBA	Trophoblast-6
					SPCS1	Trophoblast-6
					PGAM1	Trophoblast-6
					BSG	Trophoblast-6
					PSMA2	Trophoblast-6
					PSMD13	Trophoblast-6
					PRDX2	Trophoblast-6
					RNF181	Trophoblast-6
					ATP5PO	Trophoblast-6
					MRFAP1	Trophoblast-6
					KPNA2	Trophoblast-6
					PRSS23	Trophoblast-6
					UQCRB	Trophoblast-6
					SAR1A	Trophoblast-6
					CACYBP	Trophoblast-6
					HSPB1	Trophoblast-6
					PHB	Trophoblast-6
					PPP4C	Trophoblast-6
[truncated: 134 more rows]
