# Supplementary material for: Transplantation of the LRP1high subpopulation of human umbilical cord-derived mesenchymal stem cells improves ovarian function in mice with premature ovarian failure and aged mice
Source: Stem Cell Res Ther. 2024 Mar 5;15:64. doi: 10.1186/s13287-024-03660-0 (PMC10913679; doi:10.1186/s13287-024-03660-0)
Supplement: Supplementary file 5 — Additional file 5. Table S4. DEGs of LRP1high vs LRP1low subpopulation (Related to Fig. 2). [file 13287_2024_3660_MOESM5_ESM.xlsx]

## Sheet: Table S4
	Table S4. DEGs of LRP1high vs LRP1low subpopulation.
	gene	logFC	AveExpr	t	P.Value	adj.P.Val	B
	FN1	-0.915107	4.09483	-38.4608	6.64e-305	3.32e-301	687.891
	COL1A2	-0.882368	3.7086	-38.0865	2.28e-299	7.59e-296	675.165
	VCAN	-0.79725	2.39199	-38.0531	7.07e-299	1.66e-295	674.033
	NEAT1	-1.17027	3.36139	-38.0484	8.29e-299	1.66e-295	673.874
	CALU	-0.737011	3.10425	-37.1528	9.54e-286	1.59e-282	643.843
	FLNA	-0.729756	3.21598	-36.9415	1.06e-282	1.51e-279	636.841
	CD44	-0.754038	3.08735	-36.2476	8.54e-273	1.07e-269	614.065
	SEC61A1	-0.661237	2.1909	-35.987	4.1e-269	4.55e-266	605.601
	ITGB1	-0.856825	4.36019	-35.5277	1.12e-262	1.12e-259	590.802
	MALAT1	-1.18195	7.65804	-35.257	6.49e-259	5.9e-256	582.151
	PLEC	-0.666985	2.20093	-35.2156	2.43e-258	2.02e-255	580.834
	EIF4G2	-0.693573	3.31269	-35.0867	1.47e-256	1.13e-253	576.739
	CAP1	-0.704978	3.60379	-34.8156	7.88e-253	5.63e-250	568.163
	PXDN	-0.652751	1.98732	-34.7506	6.14e-252	4.09e-249	566.114
	SPARC	-0.739106	3.72008	-34.7059	2.51e-251	1.57e-248	564.707
	HDLBP	-0.615321	2.60519	-34.2383	5.78e-245	3.4e-242	550.082
	AHNAK	-0.713958	3.23072	-33.9506	4.37e-241	2.43e-238	541.164
	TGFBI	-0.72762	2.38551	-33.4257	4.47e-234	2.35e-231	525.05
	PABPC1	-0.68948	3.39474	-33.3382	6.43e-233	3.22e-230	522.387
	GNAI2	-0.632263	2.95289	-33.1004	8.86e-230	4.22e-227	515.171
	CANX	-0.591184	2.11538	-32.8327	2.87e-226	1.31e-223	507.1
	OST4	-0.717297	4.57612	-32.7669	2.08e-225	9.05e-223	505.123
	FSTL1	-0.642726	2.31698	-32.7184	8.93e-225	3.72e-222	503.669
	C4orf48	-0.644994	3.06254	-32.68	2.82e-224	1.13e-221	502.52
	RTN4	-0.66564	3.90324	-32.5337	2.25e-222	8.66e-220	498.148
	CAPN2	-0.622966	2.26266	-32.5285	2.63e-222	9.73e-220	497.994
	THY1	-0.640102	2.93698	-32.4785	1.17e-221	4.18e-219	496.503
	PTP4A2	-0.588666	2.59882	-32.3789	2.27e-220	7.84e-218	493.541
	GUK1	-0.688947	3.9869	-32.3702	2.95e-220	9.82e-218	493.283
	LOX	-0.723174	2.04818	-32.2479	1.11e-218	3.59e-216	489.658
	CYTOR	-0.666845	3.42599	-32.0634	2.61e-216	8.15e-214	484.209
	MTDH	-0.70092	3.81336	-31.9206	1.75e-214	5.3e-212	480.01
	DCBLD2	-0.613278	1.7252	-31.8824	5.37e-214	1.58e-211	478.89
	YWHAZ	-0.615708	3.57048	-31.6948	1.31e-211	3.74e-209	473.404
	NRP2	-0.618206	2.17009	-31.6511	4.69e-211	1.3e-208	472.129
	SERPINE1	-0.711912	3.4658	-31.6353	7.46e-211	2.02e-208	471.667
	SERPINH1	-0.595356	2.77237	-31.6267	9.58e-211	2.52e-208	471.417
	NT5E	-0.587113	2.20434	-31.5162	2.39e-209	5.99e-207	468.204
	TOMM7	-0.671215	4.13269	-31.5081	3.03e-209	7.39e-207	467.968
	COPS9	-0.651115	3.97658	-31.4295	2.97e-208	7.08e-206	465.689
	TMA7	-0.705887	5.22267	-31.3859	1.05e-207	2.45e-205	464.428
	CDC42EP3	-0.64402	2.53377	-31.3375	4.27e-207	9.7e-205	463.029
	RPL37A	-0.715737	6.90704	-31.2959	1.42e-206	3.16e-204	461.828
	ATOX1	-0.621976	3.63502	-31.1307	1.67e-204	3.56e-202	457.068
	RPL34	-0.707271	6.02225	-31.1072	3.29e-204	6.85e-202	456.394
	FTH1	-0.784982	6.31303	-31.0859	6.07e-204	1.24e-201	455.783
	PPP1R14B	-0.620708	3.17319	-31.071	9.32e-204	1.86e-201	455.355
	SLC20A1	-0.599715	1.55635	-30.9138	8.45e-202	1.66e-199	450.854
	TMSB10	-0.713225	8.29607	-30.6661	9.87e-199	1.83e-196	443.804
	SH3BGRL3	-0.686258	5.46752	-30.5962	7.19e-198	1.28e-195	441.822
	CALD1	-0.659036	4.51837	-30.4706	2.52e-196	4.27e-194	438.271
	ATP5ME	-0.61012	3.73553	-30.1176	5.17e-192	8.21e-190	428.36
	RPS12	-0.73202	7.08091	-29.8187	2.14e-188	3.25e-186	420.047
	RPL27A	-0.658118	6.19177	-29.8091	2.8e-188	4.15e-186	419.781
	RPL39	-0.663603	5.93172	-29.8088	2.82e-188	4.15e-186	419.772
	RPL12	-0.70796	6.26033	-29.4508	5.51e-184	7.45e-182	409.91
	RPS27	-0.67837	6.49704	-29.4162	1.42e-183	1.9e-181	408.963
	RPS18	-0.631236	6.85622	-29.3475	9.35e-183	1.21e-180	407.084
	POLR2L	-0.648674	5.10496	-29.3389	1.18e-182	1.51e-180	406.848
	MARCKS	-0.585636	3.50216	-29.3387	1.19e-182	1.51e-180	406.842
	TLN1	-0.585555	2.95942	-29.1849	7.92e-181	9.54e-179	402.653
	UQCRQ	-0.635481	4.40351	-29.069	1.85e-179	2.1e-177	399.507
	RPL37	-0.633997	6.28565	-28.9374	6.55e-178	7.12e-176	395.948
	DAB2	-0.629016	2.17143	-28.8901	2.35e-177	2.5e-175	394.673
	RPL29	-0.666954	6.40076	-28.8535	6.33e-177	6.52e-175	393.684
	CTGF	-0.768192	3.47567	-28.6742	7.86e-175	7.56e-173	388.871
	SERPINE2	-0.590246	1.36306	-28.6353	2.23e-174	2.11e-172	387.829
	TMEM158	-0.645446	1.87731	-28.5452	2.49e-173	2.26e-171	385.424
	RPSA	-0.617199	5.86138	-28.4762	1.57e-172	1.4e-170	383.584
	BASP1	-0.604325	3.64265	-28.2071	1.99e-169	1.72e-167	376.451
	MZT2B	-0.604217	4.22943	-28.0304	2.11e-167	1.77e-165	371.799
	HMGA1	-0.613112	4.67796	-27.9985	4.88e-167	4e-165	370.963
	RPS14	-0.60142	6.62598	-27.3558	8.91e-160	6.23e-158	354.276
	RPS23	-0.603948	6.55642	-27.3016	3.59e-159	2.41e-157	352.886
	S100A6	-0.590269	6.91811	-27.189	6.45e-158	4.24e-156	350.003
	TMSB4X	-0.592317	8.29813	-26.9021	9.68e-155	5.87e-153	342.704
	RPS20	-0.604755	6.0411	-26.888	1.38e-154	8.34e-153	342.347
	CCND1	-0.592826	4.36932	-26.6509	5.54e-152	3.13e-150	336.368
	RPLP2	-0.591387	6.31057	-26.4277	1.49e-149	7.96e-148	330.785
	RPS8	-0.61817	6.23793	-26.3238	1.99e-148	1.03e-146	328.2
	IER3	-0.640022	3.51894	-25.5515	3.46e-140	1.51e-138	309.267
	SPON2	-0.592555	2.30797	-25.3974	1.43e-138	5.94e-137	305.55
	CDKN1A	-0.635405	1.68864	-24.5914	3e-130	1.05e-128	286.436
	CCDC80	-0.633967	3.98771	-23.6643	5.59e-121	1.65e-119	265.14
	IGFBP5	-0.695556	1.45058	-22.6411	4.02e-111	9.71e-110	242.501
	LRP1	-1.39034	0.801126	-164.068	0	0	6977.67
	COL6A1	-0.826996	2.9005	-38.9598	2.38855817089136e-312	0	705.011
	COL1A1	-1.01302	4.63859	-38.3529	2.64e-303	4.83e-300	684.214
	MEG3	-0.875211	2.4691	-37.2146	1.22e-286	1.78e-283	645.896
	RRBP1	-0.741615	3.03822	-36.3218	7.57e-274	9.21e-271	616.48
	MT-CO2	-1.15379	7.85818	-35.586	1.72e-263	1.79e-260	592.667
	MT-CO3	-1.07068	7.31554	-35.5416	7.16e-263	6.53e-260	591.243
	MT-CO1	-1.08342	6.87027	-35.4356	2.15e-261	1.74e-258	587.846
	MT-CYB	-1.0358	6.59131	-35.0986	1.01e-256	7.34e-254	577.108
	MT-ND1	-0.98581	6.02069	-34.8753	1.19e-253	7.92e-251	570.038
	MT-ND2	-1.01238	6.21416	-34.8262	5.64e-253	3.43e-250	568.488
	MT-ATP6	-1.06776	6.79067	-34.7897	1.79e-252	1e-249	567.336
	MYH9	-0.674809	3.11841	-34.7318	1.11e-251	5.78e-249	565.514
	MT-ND4	-1.02788	6.67425	-34.4576	6.11e-248	2.98e-245	556.911
	SERF2	-0.781045	5.35985	-34.3231	4.1e-246	1.87e-243	552.713
	EEF2	-0.664504	4.0165	-34.0293	3.83e-242	1.64e-239	543.584
	TIMP3	-0.866922	2.88404	-33.8043	4.01e-239	1.63e-236	536.641
	CAVIN1	-0.692773	4.16653	-33.5613	7.03e-236	2.7e-233	529.182
	MT-ND5	-0.712012	3.51866	-33.4875	6.75e-235	2.46e-232	526.924
	P4HB	-0.620825	2.72765	-33.3337	7.38e-233	2.57e-230	522.236
	MT-ND3	-0.886979	5.55326	-32.8114	5.46e-226	1.81e-223	506.444
	VCL	-0.605229	2.16951	-32.4598	2.04e-221	6.48e-219	495.931
	FTL	-0.860001	6.61202	-32.4214	6.42e-221	1.95e-218	494.788
	SELENOW	-0.655157	3.40483	-32.3781	2.32e-220	6.78e-218	493.503
	SLC38A2	-0.640407	1.99477	-32.3745	2.59e-220	7.27e-218	493.395
	NDUFAF8	-0.683139	3.81462	-32.2414	1.35e-218	3.65e-216	489.448
	RPS28	-0.76347	6.37665	-32.113	6.02e-217	1.57e-214	485.656
	RPL41	-0.758597	7.96972	-32.0128	1.16e-215	2.83e-213	482.701
	ACTN1	-0.60905	2.82418	-31.8945	3.77e-214	8.89e-212	479.226
	RPS21	-0.678123	5.46944	-31.744	3.11e-212	7.1e-210	474.821
	FRMD6	-0.600598	1.76217	-31.6766	2.23e-211	4.93e-209	472.855
	ACTN4	-0.617908	3.01713	-31.6364	7.2e-211	1.55e-208	471.684
	COL6A2	-0.624057	2.53035	-31.5777	4e-210	8.33e-208	469.973
	NME4	-0.644088	3.19422	-31.5579	7.11e-210	1.44e-207	469.398
	COMMD6	-0.635147	3.58375	-31.5299	1.61e-209	3.17e-207	468.583
	RPS29	-0.714857	6.48987	-31.4222	3.67e-208	7.06e-206	465.459
	KRT10	-0.670354	3.69382	-31.3631	2.04e-207	3.81e-205	463.749
	KTN1	-0.639814	3.21426	-31.107	3.31e-204	5.75e-202	456.368
	ATP5F1E	-0.705652	5.1439	-30.9264	5.88e-202	9.99e-200	451.196
	RPL23A	-0.690327	5.59453	-30.7293	1.64e-199	2.6e-197	445.577
	UQCR11	-0.677223	4.03632	-30.7201	2.12e-199	3.3e-197	445.317
	PPDPF	-0.631161	3.57652	-30.692	4.73e-199	7.19e-197	444.518
	TPT1	-0.638999	5.96799	-30.3184	1.84e-194	2.64e-192	433.966
	KPNB1	-0.599323	3.25791	-30.274	6.43e-194	9.03e-192	432.718
	OAZ1	-0.640039	4.94201	-29.964	3.77e-190	4.91e-188	424.057
	ATP5MD	-0.617006	4.03368	-29.803	3.32e-188	4.17e-186	419.588
	MT2A	-0.779305	7.52136	-29.7079	4.61e-187	5.71e-185	416.959
	RPS19	-0.654058	6.88523	-29.5632	2.5e-185	2.95e-183	412.972
	UBL5	-0.586936	3.99671	-29.4138	1.52e-183	1.71e-181	408.873
	RPL28	-0.677542	6.63324	-29.3977	2.37e-183	2.58e-181	408.432
	RPL36	-0.673393	6.31345	-29.3757	4.32e-183	4.57e-181	407.831
	ELOB	-0.614001	4.0982	-29.3055	2.95e-182	3.03e-180	405.913
	EIF2S2	-0.599451	3.88901	-29.2092	4.09e-181	4.15e-179	403.289
	ARID5B	-0.63988	2.24066	-29.1343	3.15e-180	3.06e-178	401.252
	RPLP1	-0.676273	7.6123	-29.0991	8.19e-180	7.87e-178	400.296
	ADIRF	-0.686856	2.16464	-28.8772	3.33e-177	3.04e-175	394.299
	C19orf53	-0.590192	3.90991	-28.6888	5.32e-175	4.79e-173	389.236
	RPS2	-0.679446	7.42375	-28.5078	6.76e-173	5.95e-171	384.4
	RPLP0	-0.638771	6.10568	-28.3172	1.08e-170	8.85e-169	379.336
	RPS26	-0.647328	5.46789	-28.0463	1.39e-167	1.08e-165	372.192
	RPL18A	-0.612898	6.37864	-27.8844	9.72e-166	7.17e-164	367.949
	RPS11	-0.59935	5.11423	-27.8402	3.09e-165	2.26e-163	366.794
	FGF7	-0.589647	1.16737	-27.5992	1.65e-162	1.13e-160	360.529
	RPL13	-0.630411	6.88972	-27.5425	7.17e-162	4.85e-160	359.06
	RPL13A	-0.598608	6.54615	-27.288	5.09e-159	3.23e-157	352.509
	RPL21	-0.596175	6.46116	-27.1623	1.28e-157	8.05e-156	349.29
	KCNMA1	-0.720571	3.13635	-24.6012	2.38e-130	9.05e-129	286.63
	CCL2	-0.587198	1.77491	-18.9459	7.14e-79	9.99e-78	168.421
