# Supplementary material for: Transplantation of the LRP1high subpopulation of human umbilical cord-derived mesenchymal stem cells improves ovarian function in mice with premature ovarian failure and aged mice
Source: Stem Cell Res Ther. 2024 Mar 5;15:64. doi: 10.1186/s13287-024-03660-0 (PMC10913679; doi:10.1186/s13287-024-03660-0)
Supplement: Supplementary file 6 — Additional file 6. Table S5. Aging score of each sample (Related to Fig. 5). [file 13287_2024_3660_MOESM6_ESM.xlsx]

## Sheet: Table S5
	Table S5. Aging score of each sample.
	Group		Young			Aged		Aged + Unsorted UC-MSC		Aged + LRP1high UC-MSC			Aged + LRP1low UC-MSC
	ID	Gene	young.1	young.2	young.3	aged.1	aged.2	aged.all.1	aged.all.2	aged.lrp1.high.1	aged.lrp1.high.2	aged.lrp1.high.3	aged.lrp1.low.1	aged.lrp1.low.2
	ENSMUSG00000000374.8	Trappc10	1.34223	0	2.06305	11.2973	6.83544	11.3808	7.25181	2.66279	11.2977	2.0985	9.96827	6.5593
	ENSMUSG00000000416.16	Cttnbp2	0.733479	0	2.05622	10.9801	5.83426	2.65771	4.69624	2.3337	2.34479	0.408379	11.4863	13.1748
	ENSMUSG00000000743.9	Chmp1a	2.70895	0.304984	2.82238	34.6478	12.9219	4.27491	2.70715	1.81359	11.7414	0.107826	3.23392	6.24409
	ENSMUSG00000000766.18	Oprm1	0.445231	0	0	7.02364	8.48903	0.073732	0	0	0.242061	0.336613	10.3472	2.99115
	ENSMUSG00000001062.18	Vps9d1	4.04415	0	4.31264	15.7639	20.1633	0.463807	15.105	8.12547	19.658	0.12055	11.9437	8.82328
	ENSMUSG00000001240.13	Ramp2	5.11203	0	1.4966	20.4433	61.1888	0	1.10508	1.36739	13.4538	0	5.77266	3.78516
	ENSMUSG00000001436.15	Slc19a1	1.42179	0	0.665905	15.6857	17.0133	13.5064	2.61366	0	0.23033	0	15.5088	5.69173
	ENSMUSG00000001542.7	Ell2	2.33936	0.615142	2.00635	6.90912	12.7524	3.79217	0.919023	0.883658	0.286109	0.112118	5.89025	4.99996
	ENSMUSG00000001729.14	Akt1	7.08402	0	5.29792	23.8971	13.776	8.79389	11.117	9.75953	16.7189	0.346127	11.938	5.87158
	ENSMUSG00000001911.16	Nfix	8.8657	0	1.17163	17.6138	13.3729	1.32949	0.628182	3.58589	1.81802	0.70421	15.7907	19.6872
	ENSMUSG00000002372.9	Ranbp3	5.39885	0.456956	10.9624	16.0764	29.9907	0	45.269	22.7502	11.2136	0.274656	13.1578	4.0053
	ENSMUSG00000002396.8	Ocel1	5.57451	0	1.34152	16.6646	16.1002	0.058629	2.56422	0	0.233436	0	15.4239	8.27216
	ENSMUSG00000002781.19	Tmem143	0.719499	0	3.16744	12.5111	9.00033	0.095813	1.32446	3.59338	0.437685	0	8.23859	3.90279
	ENSMUSG00000002799.6	Jag2	10.211	0.146529	11.1365	21.3551	22.751	38.6385	30.4319	21.1105	45.9576	18.9021	19.0286	17.5201
	ENSMUSG00000002833.11	Hdgfl2	11.2426	11.6064	5.61776	24.59	22.9014	34.1376	18.4332	11.9127	57.9243	28.6621	17.6883	5.71921
	ENSMUSG00000002870.8	Mcm2	3.76261	0.093658	14.0508	31.2275	31.4886	43.1992	29.66	22.7722	5.50708	13.6811	9.27736	13.4721
	ENSMUSG00000002968.9	Med25	4.03286	0	3.7605	15.1606	9.36431	0	12.422	3.9778	25.3456	0.387749	11.7539	4.30152
	ENSMUSG00000003119.14	Cdk12	1.31222	0	5.94008	11.7647	14.1171	32.9902	14.9979	17.6662	11.0705	9.87134	8.36144	9.1111
	ENSMUSG00000003380.11	Rabac1	1.73211	1.38037	10.4427	17.0719	36.4715	0	41.6937	15.5921	45.8781	0.419897	6.77147	9.35104
	ENSMUSG00000003452.15	Bicd1	1.02904	0.000826	0.057114	23.1066	10.3395	0.217241	0.042603	0.022318	0.442341	0.04909	12.1733	11.0673
	ENSMUSG00000003849.8	Nqo1	0.628613	0	4.19882	9.5391	17.7996	12.9864	8.98055	12.0512	0.037425	0	5.14896	2.13194
	ENSMUSG00000004056.15	Akt2	9.07657	0	3.92101	15.2701	21.2664	1.94653	8.29557	7.13832	16.2427	5.24642	24.529	11.3321
	ENSMUSG00000004071.13	Cdip1	2.49699	0	4.55273	11.4026	19.9957	7.02472	11.3121	9.82521	9.74415	1.51197	13.5185	11.6575
	ENSMUSG00000004105.8	Angptl2	0.496836	0	1.1946	19.9327	8.65722	0	5.75506	2.92761	5.25826	0	8.96555	7.0547
	ENSMUSG00000004415.15	Col26a1	2.5972	0	0	17.9036	8.68793	0.110037	0	0	0.76258	0	12.4198	11.2741
	ENSMUSG00000004530.12	Coro1c	2.25979	0	5.79205	18.9368	12.3354	15.464	12.7089	7.77329	7.50174	2.12514	16.9268	6.17377
	ENSMUSG00000005069.12	Pex5	3.60033	0	2.58197	14.3693	8.376	0	4.0531	1.79447	0.419787	0.028525	7.50875	5.43478
	ENSMUSG00000005686.17	Ampd3	4.33383	0.314871	7.90185	14.2682	16.2939	2.42391	12.5218	2.52891	0.292864	0.382541	8.94323	2.59757
	ENSMUSG00000005886.14	Ncoa2	2.53943	0	5.98242	17.0326	9.76174	9.38887	8.34076	3.00746	11.0208	0.254951	12.5593	14.9918
	ENSMUSG00000005899.14	Smpd4	6.45097	0.689988	1.44966	21.9214	14.5684	1.06147	3.15356	3.32161	0.411244	0	14.1701	11.0051
	ENSMUSG00000005907.14	Pex1	5.43356	1.15298	8.69621	16.3126	18.1132	2.35029	11.289	6.40209	0.70941	0.276553	20.9869	20.586
	ENSMUSG00000006307.16	Kmt2b	4.37927	0.354149	3.64069	12.3125	11.2284	3.15223	9.27791	6.65233	1.07019	2.08395	10.5318	5.24069
	ENSMUSG00000006360.11	Crip1	4.94194	0	0	28.3433	12.3718	0.189817	0	0	0.144942	0	12.9809	4.7702
	ENSMUSG00000006782.16	Cnp	1.83925	0	0.150631	11.4475	5.65717	0.10495	0	0	0.063052	0	8.96861	6.67736
	ENSMUSG00000007570.16	Fance	3.92523	0	4.25616	11.237	17.0912	2.76099	14.5843	2.83234	0.269537	0	12.8949	9.74865
	ENSMUSG00000007987.12	Ift22	1.33552	0	7.5191	22.7368	15.1149	1.3239	11.9155	9.88708	1.01581	0.316008	6.25474	3.26599
	ENSMUSG00000008153.12	Clstn3	1.4459	0	0	21.9473	29.4956	0	0	0	0.514363	0.119922	16.1657	8.14857
	ENSMUSG00000008167.14	Fbxw9	0.935029	0	0.929196	6.56107	17.4036	0	2.21087	6.11524	0.318507	0	7.56527	6.64585
	ENSMUSG00000008450.8	Nutf2	8.64873	0	18.1962	51.878	32.9587	14.9553	45.2719	37.8136	47.9347	9.39771	9.4021	11.8677
	ENSMUSG00000009733.9	Tfcp2	3.85909	0.512222	12.4467	25.2855	20.9575	16.7215	5.01305	13.3858	19.9635	4.90401	18.8607	11.8733
	ENSMUSG00000010825.17	Grid2ip	2.43092	0	0	11.4127	12.0034	0.047313	0	0.01427	0.238157	0.140828	10.8746	8.96709
	ENSMUSG00000011158.8	Brf1	13.2352	0.469754	3.51862	36.1223	29.7374	2.8749	7.16487	0	12.4439	8.3798	14.8914	15.2661
	ENSMUSG00000013465.19	Nelfb	1.12749	0	0.544519	5.67292	8.03847	0.745393	2.6028	3.36288	0.119651	0.190079	5.47416	2.60175
	ENSMUSG00000013698.12	Pea15a	1.03883	0	0	15.6208	22.2403	1.16105	1.08753	0	0.559248	0	6.33148	5.80053
	ENSMUSG00000014778.10	Fhod1	1.77153	0	0	6.03287	7.76792	0.134778	0.136141	0.069149	0.12844	0.086885	5.61586	6.80505
	ENSMUSG00000015143.15	Actn1	3.2984	0	1.08414	10.7638	7.83784	12.4532	1.78631	28.5801	2.00808	6.01876	11.8548	5.99882
	ENSMUSG00000015647.9	Lama5	2.94042	0	3.67261	9.55497	20.3868	4.16714	9.87161	4.96783	0.414174	0.228023	7.33939	3.95211
	ENSMUSG00000015757.10	Ppil4	1.21531	0.413904	15.8645	23.8582	24.4199	59.0206	35.5917	25.2913	4.52309	40.5832	8.2569	7.84033
	ENSMUSG00000017210.14	Med24	3.29135	0	1.63995	7.99083	8.54064	0.117861	2.58383	1.14503	0.277384	0.135317	8.38893	11.6441
	ENSMUSG00000017299.13	Dnttip1	5.46301	0	3.84647	14.2618	13.6891	0.443241	7.89115	6.26254	0.218237	0	8.81248	6.12853
	ENSMUSG00000017713.9	Tha1	1.49074	0	0	14.3677	15.5623	0	0	0	0.225984	0.337052	5.13073	6.4299
	ENSMUSG00000018677.9	Slc25a39	6.13286	0	4.98198	19.9566	11.7305	6.01265	7.74106	6.09325	52.456	0	7.68242	6.09127
	ENSMUSG00000018765.5	Fxr2	4.91925	0	5.75919	20.3432	22.7651	29.9018	29.0479	7.39661	4.95768	0.522157	6.02281	3.8549
	ENSMUSG00000019139.10	Isyna1	4.7535	0	2.42445	13.7775	20.3707	3.24711	4.78172	2.08637	0.410287	0.333052	7.42603	10.7776
	ENSMUSG00000019734.16	Tmc4	1.60638	0.433172	4.61206	14.4336	11.0647	33.1325	22.4763	7.74913	3.02405	0	8.76699	4.99857
	ENSMUSG00000019820.11	Utrn	1.26027	0.342024	1.09827	28.9561	13.41	1.69734	1.32196	1.69295	0.433352	0.05876	10.55	11.227
	ENSMUSG00000019863.7	Qrsl1	0.987818	0	1.86388	6.03183	9.36812	0	2.08318	3.6051	0.025953	0	2.4917	5.14267
	ENSMUSG00000019876.15	Pkib	1.80231	0	1.38145	7.40508	6.35255	0	0.462443	0	0.192557	0	7.64105	7.2884
	ENSMUSG00000019891.15	Dcbld1	1.23648	0	7.85244	12.1624	17.5894	0	11.8986	11.6366	5.26605	0	3.65693	3.2148
	ENSMUSG00000020069.16	Hnrnph3	1.21545	0	3.03639	8.91058	8.37896	5.87697	11.1976	4.58107	52.5353	0	4.55915	3.79053
	ENSMUSG00000020196.10	Cabin1	2.03693	0	4.77842	17.9343	11.8842	3.46794	6.69321	6.15367	0.488017	0.363042	11.3453	10.7236
	ENSMUSG00000020198.8	Ap3d1	3.11071	0	4.12312	19.013	10.1608	5.14907	10.0246	11.2168	4.58296	0.946122	9.82132	4.62396
	ENSMUSG00000020219.7	Timm13	1.29493	0	15.633	26.3349	26.4537	58.2389	27.0932	12.6244	2.83319	6.86393	0	5.10291
	ENSMUSG00000020230.15	Prmt2	0.665153	0.481567	7.60596	20.6284	24.9068	8.02284	19.8317	14.878	0.174384	0.423745	6.11857	3.33882
	ENSMUSG00000020308.6	Tpgs1	6.89052	7.50671	7.3215	0	0	0	10.464	9.7928	1.13742	0	10.29	8.63335
	ENSMUSG00000020393.16	Kremen1	1.19768	0	4.28011	9.02042	10.8005	24.0755	12.173	14.4483	5.22186	0.073361	11.1952	6.67213
	ENSMUSG00000020580.10	Rock2	1.38369	0	1.95484	6.15463	9.19149	1.02615	3.22697	1.17302	0.361666	0.105725	5.93919	9.92935
	ENSMUSG00000020778.12	Ten1	2.86035	1.03132	4.18799	14.9746	9.34485	0	9.95855	0.823999	0	0	8.58122	4.03359
	ENSMUSG00000020840.10	Blmh	2.86964	0	8.28774	17.1481	33.5188	57.8756	14.8268	7.44229	13.3746	1.49535	11.7279	8.87132
	ENSMUSG00000021013.16	Ttc8	1.23747	0	4.93183	11.7863	12.4237	0	5.49313	2.72275	0.337345	0	4.41805	8.78066
	ENSMUSG00000021038.17	Vipas39	0.577798	0	2.6033	21.2378	13.375	14.7816	6.18286	6.03218	15.2234	0	8.46806	9.82252
	ENSMUSG00000021047.7	Nova1	2.20214	0	0.222571	15.678	8.83183	0.183059	0	0.157526	0.109219	0	5.54266	3.90832
	ENSMUSG00000021048.7	Mthfd1	0.666643	1.27263	10.3905	21.4534	23.5772	27.4707	24.4274	16.5849	29.7185	7.86393	10.791	20.5699
	ENSMUSG00000021071.16	Trim9	2.34584	0	0	29.7568	11.6266	0	0.062262	0	0.201627	0.220225	14.3634	14.5802
	ENSMUSG00000021144.14	Mta1	3.02326	0	3.16865	10.2995	7.6539	30.16	13.5293	10.0984	7.88796	0.469291	5.54025	5.41132
	ENSMUSG00000021244.15	Ylpm1	0.981614	0.651237	2.42524	9.1934	6.19845	31.0864	6.01438	9.58494	4.90822	6.51533	6.09487	9.00699
	ENSMUSG00000021338.17	Carmil1	2.02247	6.14566	15.5754	34.1588	20.8336	78.497	38.5007	27.7654	19.7865	4.61184	12.1057	9.28505
	ENSMUSG00000021375.11	Kif13a	1.60682	0	1.2775	19.8772	22.701	4.50474	2.58155	2.26131	1.56448	0.122679	13.7676	7.89586
	ENSMUSG00000021408.15	Ripk1	1.36274	0	3.8449	12.9559	8.73595	7.40153	12.6267	5.89975	22.5675	0.230116	9.50632	5.9689
	ENSMUSG00000021451.16	Sema4d	3.26809	1.34498	7.19786	30.0298	16.7862	7.30384	12.5442	20.3876	0.981934	2.82596	19.0877	22.0146
	ENSMUSG00000021596.16	Mctp1	1.00411	0	2.4423	8.44682	10.4127	0.576143	6.56558	0.698195	0.178822	28.1904	5.74998	6.1801
	ENSMUSG00000021650.7	Ptcd2	0.315382	0	7.19852	13.3442	19.6901	6.06508	22.2251	8.38216	38.2957	1.58493	3.73888	1.74026
	ENSMUSG00000021661.16	Ankra2	0.971477	0.358529	8.5113	16.6178	18.7162	16.8346	27.4013	6.7123	0.361506	0	8.09281	2.9331
	ENSMUSG00000021666.16	Gfm2	1.35232	0.421585	7.77462	18.6145	16.541	10.5678	14.8015	5.094	12.3906	0.124265	14.1808	8.1882
	ENSMUSG00000021748.9	Pdhb	0.887485	0	12.3858	18.0892	25.7005	0	33.06	30.2706	0.874951	0.284396	7.10827	2.17302
	ENSMUSG00000021763.17	BC067074	0.772703	0	0.883206	6.62423	7.34576	0.036835	1.86411	1.46629	0.24982	0.076948	5.03141	6.15134
	ENSMUSG00000021852.14	Slc35f4	2.32216	0.994559	0.305212	15.1812	23.8484	0.136411	2.96879	0.551955	1.85274	0	11.9478	9.83701
	ENSMUSG00000021951.7	Eef1akmt1	1.90368	0	3.08337	16.7813	13.5578	0	3.81043	1.57334	7.65545	0.168117	3.95709	2.52325
	ENSMUSG00000022129.4	Dct	0.53065	1.91026	0.715093	10.6991	8.29697	9.71744	8.41971	1.84135	1.77601	0.614531	6.03042	8.97903
	ENSMUSG00000022150.16	Dab2	1.27159	0	14.791	23.9367	45.5106	71.3249	20.6621	8.19223	4.07971	0.115859	11.396	4.84445
	ENSMUSG00000022246.14	Rai14	1.11548	0	4.44473	14.1289	9.82596	1.00428	4.85148	4.42152	0.383721	0.254881	6.90963	7.05911
	ENSMUSG00000022354.4	Ndufb9	1.66886	0.489921	19.1045	44.0004	75.2138	35.4242	46.9707	27.8788	17.6898	0.078413	8.84117	9.04937
	ENSMUSG00000022377.16	Asap1	12.2059	0	3.31369	24.0662	16.1662	9.71093	10.7005	5.09154	5.24261	0.075205	14.9982	4.15628
	ENSMUSG00000022412.14	Mief1	3.73692	0.028603	5.36875	12.4393	11.3703	5.89794	5.72461	4.98051	13.089	0.411228	11.6266	2.73957
	ENSMUSG00000022420.16	Dnal4	4.87497	0.552657	15.9526	33.4885	25.2694	81.131	52.4448	37.9668	74.6147	0.425519	9.16648	6.55581
	ENSMUSG00000022477.13	Aco2	1.61554	0	11.583	25.4083	19.6609	0	9.76437	25.8498	0.201917	0	6.59601	9.33285
	ENSMUSG00000022684.15	Bfar	2.69151	0	6.67145	40.7495	16.8829	44.5636	15.449	5.04152	7.8634	3.58879	9.97764	9.26682
	ENSMUSG00000022779.16	Top3b	1.50838	0	4.70647	30.3617	19.1506	6.69386	11.0308	7.04795	22.7246	11.6914	11.6267	3.47812
	ENSMUSG00000022951.16	Rcan1	2.90823	1.58456	2.76069	16.0582	12.5176	0	11.3834	5.5336	0.185983	0	9.20306	5.89218
	ENSMUSG00000023033.14	Scn8a	16.5445	0	5.23658	28.182	45.891	0.019189	24.8927	16.5622	29.2698	10.3061	19.455	20.2848
	ENSMUSG00000023055.10	Calcoco1	1.96739	0	5.41817	11.2383	10.3667	9.05725	12.2685	12.5017	1.6219	0.355767	8.48109	9.55338
	ENSMUSG00000023191.9	P3h3	3.90916	0	0	21.3695	42.3779	0	0.430478	0	0.28474	0	9.88275	6.58354
	ENSMUSG00000023235.14	Ccl25	11.5481	0.360083	1.77503	17.6992	18.9029	0	4.77335	0	0.760698	0.2777	11.6734	16.469
	ENSMUSG00000023456.15	Tpi1	2.8372	0	8.55391	29.2575	15.3456	32.556	18.1663	15.6983	0.352156	4.79429	13.0449	11.4849
	ENSMUSG00000023571.4	C1qtnf12	2.7621	0	3.24095	10.6751	13.2619	0	18.6891	10.6393	5.19781	0	5.23917	2.69021
	ENSMUSG00000024012.18	Mtch1	6.70794	0.190128	5.53334	21.0516	19.7267	0.800312	13.7549	18.2339	21.0618	0.189674	14.7685	8.67411
	ENSMUSG00000024054.14	Smchd1	8.341	0.124664	4.82042	28.3435	20.8102	10.1357	14.5363	3.32507	1.8207	0.289829	25.3193	18.4098
	ENSMUSG00000024104.11	Washc2	2.90317	0	6.91998	25.2461	14.9475	2.86671	13.4119	15.074	7.53931	0.191651	11.1695	7.22911
	ENSMUSG00000024462.17	Gabbr1	2.37082	0	0	7.08509	15.6095	0.043943	0.583606	0	0.083436	0	6.57887	5.39425
	ENSMUSG00000024542.9	Cep192	2.87088	0.093759	6.44351	19.9624	39.7007	1.79806	5.02195	4.32779	1.14079	5.19319	22.7009	15.5713
	ENSMUSG00000024589.18	Nedd4l	9.90637	0.195355	21.3172	32.5542	56.1942	12.4604	63.24	34.126	21.9652	18.7558	24.475	23.4572
	ENSMUSG00000024644.17	Cndp2	2.49547	0	2.35138	7.41945	10.6595	0.05901	0.73865	0	0.344049	0.217748	12.4764	10.2921
	ENSMUSG00000024663.20	Rab3il1	3.80282	0	3.49091	9.24492	20.9304	24.7282	12.2862	9.741	6.37477	0.148514	8.61309	8.35792
	ENSMUSG00000024735.13	Prpf19	1.10174	0	0.305337	12.5002	12.6658	0.476808	1.15853	0.295417	0.05286	0	6.97187	8.30981
	ENSMUSG00000024807.18	Syvn1	1.44104	0.206462	2.65134	7.98103	9.30707	0.052789	9.40267	5.07801	6.72619	13.4866	8.47258	5.25454
	ENSMUSG00000025041.17	Nt5c2	1.85461	0	5.38764	9.1023	15.1772	16.1126	11.4017	7.08789	8.32914	0	9.64057	4.03675
	ENSMUSG00000025089.15	Gfra1	2.0183	0	2.8209	19.0987	10.7878	1.6006	9.38099	6.8338	16.1195	2.70347	5.82104	7.47847
	ENSMUSG00000025147.7	Mob2	2.35593	1.75598	7.81605	33.2846	14.3279	4.03527	31.6101	1.27032	35.6749	0.117628	13.2139	4.13018
	ENSMUSG00000025217.15	Btrc	3.12556	0.069491	25.0287	41.1071	52.3449	84.0801	53.6996	87.3395	86.7572	0.417914	22.4888	13.9793
	ENSMUSG00000025257.5	Ribc1	0.367679	0	9.74223	16.1216	21.4163	0	12.9245	7.83051	3.24968	0	2.02421	1.64667
	ENSMUSG00000025348.9	Itga7	1.46904	0	0.271988	15.05	6.72179	0.061915	0	0	0.443276	0	12.3919	5.48381
	ENSMUSG00000025373.14	Rnf41	2.24594	0	0.635776	11.7324	11.228	3.10946	5.81578	0.945367	0.126194	0.27277	7.34215	1.89861
	ENSMUSG00000025410.10	Dctn2	7.58251	0	5.86778	20.0842	35.5118	0	18.668	6.65637	20.5032	0.105206	12.0423	11.6212
	ENSMUSG00000025413.13	Ttc4	0.783196	1.5464	6.5697	14.99	9.83096	2.15269	13.9498	12.0237	16.5649	0.316137	10.7381	4.61001
	ENSMUSG00000025417.8	Pip4k2c	3.56322	0	1.28835	12.2945	8.72045	4.82567	5.00188	1.17677	0.827628	0	6.43606	3.46523
	ENSMUSG00000025583.15	Rptor	4.66336	0	0.049927	11.3513	12.7298	3.03246	0.867124	0.449428	0.27924	0.099943	14.3237	14.5634
	ENSMUSG00000026064.16	Ptp4a1	8.2256	3.14847	28.3186	6.70445	9.66637	15.5139	26.6458	24.4824	6.95417	18.1488	3.32631	4.02899
	ENSMUSG00000026112.7	Coa5	0.99271	0.367524	1.24257	10.2592	7.47767	3.75175	0.931706	0.76704	0.176898	0	5.30064	3.99087
	ENSMUSG00000026135.17	Zfp142	0.845054	0.062934	1.48706	9.68341	6.50239	0.223934	3.60942	2.98292	0.128699	0.015808	7.75577	4.3384
	ENSMUSG00000026395.16	Ptprc	0.986388	0.636305	0	11.7085	6.14818	0.135897	0	0	0.243092	0.524415	12.1095	10.7429
	ENSMUSG00000026411.17	Tmem9	1.58319	0	5.69743	29.2181	20.6087	3.63895	8.14973	10.0688	6.4896	0	9.15656	8.15167
	ENSMUSG00000026470.14	Stx6	3.78478	0	4.26978	15.7677	13.9238	4.77584	8.93432	6.4893	0.981639	0.089819	14.2531	10.476
	ENSMUSG00000026479.13	Lamc2	0.782888	0	1.54689	8.6571	11.1665	1.51666	4.17079	2.25452	0.299616	0.068415	12.966	7.6698
	ENSMUSG00000026587.15	Astn1	1.20763	0.129165	0	11.398	9.15263	6.77052	2.61531	0.818652	0.296624	0.034121	8.01269	3.40914
	ENSMUSG00000026604.17	Ptpn14	1.60401	0	0.437239	8.17099	5.83258	0.027888	0.736239	2.187	0.433696	0.009247	14.541	4.76821
	ENSMUSG00000026608.13	Kctd3	4.70084	0.983958	2.5609	23.0318	30.9462	21.1501	50.0098	27.4838	6.83393	7.05072	11.2466	12.7977
	ENSMUSG00000026618.11	Iars2	2.21038	0.520582	0.435738	9.93904	7.35855	0	1.41035	0.622718	0.160035	0.031078	8.74375	6.11701
	ENSMUSG00000026637.13	Traf5	1.28774	0	3.86457	11.3708	10.6381	4.44134	4.94006	6.90142	0.779487	0.059587	10.5073	6.29885
	ENSMUSG00000026641.13	Usf1	2.78004	2.48232	1.73363	21.3826	11.1478	2.48658	21.2327	2.0925	0.110715	12.2269	6.67801	2.59406
	ENSMUSG00000026663.6	Atf6	1.10352	0	2.22802	6.21869	11.8589	0.057063	7.71796	2.50117	0.902345	6.78972	6.83188	6.75817
	ENSMUSG00000026694.19	Eef1aknmt	1.47315	0	0.266106	10.1489	6.27259	0	0	0	0.139775	0.134934	6.49867	7.43356
	ENSMUSG00000026784.14	Pdss1	1.34463	0	0.374183	8.91253	6.49292	1.3293	3.14489	0	0.906081	0.121028	8.0758	11.1867
	ENSMUSG00000026811.18	St6galnac6	7.70464	0	1.68819	17.1795	14.0278	0	0	1.12975	0.290357	0	8.58746	11.6363
	ENSMUSG00000026812.16	Tsc1	1.87643	0.509386	1.0218	7.01077	6.28827	0.052101	3.06036	3.13107	4.36031	0.156465	9.83302	7.88297
	ENSMUSG00000026857.9	Ntmt1	3.05346	0	3.96512	10.2372	8.73128	0.459406	12.9706	8.74104	0.231291	0	10.1116	9.09698
	ENSMUSG00000026960.6	Arl6ip6	0.886802	0	8.58403	17.8327	19.2555	1.77386	9.99256	8.4684	0	0	5.65379	4.60161
	ENSMUSG00000027010.16	Slc25a12	1.00574	0	1.15899	19.2831	34.8857	0.463248	0.612047	0.168041	0.761505	0.202406	4.75178	4.80183
	ENSMUSG00000027111.16	Itga6	9.43553	1.14277	9.94328	29.5292	26.4995	44.96	73.3557	77.0955	0.505854	6.41457	17.2415	12.2047
	ENSMUSG00000027291.15	Vps39	0.415348	0	6.59869	12.8189	9.86911	3.38607	7.54099	12.3758	16.1328	12.7142	8.88205	4.46553
	ENSMUSG00000027312.14	Atrn	1.93569	0	3.46534	9.49497	19.5087	2.77429	5.42273	5.33962	0.664676	3.92134	9.20226	8.1636
	ENSMUSG00000027339.15	Rassf2	4.63117	0.227269	0.249562	13.1385	17.4644	1.24062	0	0	0.414304	0.216114	11.5294	5.07167
	ENSMUSG00000027546.15	Atp9a	2.36615	0	3.20598	9.83758	8.41569	8.75954	11.7372	5.23629	6.24601	2.17545	14.9755	6.27058
	ENSMUSG00000027602.9	Map1lc3a	6.51533	14.8203	16.6079	0	0	62.37	31.4637	10.3737	57.1698	6.37509	9.01052	4.7477
	ENSMUSG00000027710.14	Acad9	1.19238	0.254088	3.35657	13.4945	9.47404	0.261705	5.14809	4.32341	0.418892	32.3598	6.64397	9.34337
	ENSMUSG00000027778.15	Ift80	4.34632	0	3.33844	15.5188	8.65734	2.37269	5.80779	5.97921	0.457864	0.338299	10.6504	7.81968
	ENSMUSG00000027797.15	Dclk1	1.26689	0	7.2174	18.1646	28.3279	2.0614	10.7947	6.68982	3.00412	14.3441	8.92048	10.0247
	ENSMUSG00000027799.12	Nbea	3.43645	0.528389	1.70248	9.00951	8.95872	1.11532	3.19801	3.00016	0.719099	0.123653	12.7482	17.9652
	ENSMUSG00000027933.11	Ints3	2.39655	0	3.47322	13.2829	22.3633	1.15227	18.3079	12.3554	0.821676	0.18999	4.3094	5.21306
	ENSMUSG00000027961.7	Lrrc39	1.42194	0	0.128103	13.2941	6.40787	0	0.193813	0.212495	0.254246	0	5.27964	4.80387
	ENSMUSG00000027993.16	Trim2	5.71421	0	0.070082	24.0681	10.218	0.735827	0	1.17832	0.614532	0	17.9204	13.3241
	ENSMUSG00000028018.15	Gstcd	2.73687	0	1.8105	8.93928	8.64602	5.18194	5.48308	1.89194	0.839063	0.031202	6.08206	5.30709
	ENSMUSG00000028023.16	Pitx2	3.04732	0	0.37134	6.62353	10.5121	0	3.15129	0.293583	0.196332	0.272355	11.2027	7.02946
	ENSMUSG00000028042.15	Zbtb7b	2.23269	0	1.83765	22.898	12.2057	0	2.54027	0.897096	0.198783	0	10.614	5.73527
	ENSMUSG00000028068.14	Iqgap3	1.11601	0	1.58586	9.20005	8.04271	3.85421	4.1692	0.624493	0.493269	0.050896	7.98595	11.3342
	ENSMUSG00000028069.16	Gpatch4	0.847865	0	5.21195	19.3881	12.0609	13.4588	7.83255	4.08531	3.68088	0.194624	4.37916	2.94906
	ENSMUSG00000028107.14	Tars2	1.29591	0	0.682449	11.3274	7.29282	19.4454	6.64943	3.64775	10.1555	0.171689	12.7251	2.87278
	ENSMUSG00000028128.13	F3	0.814908	0	0	25.6268	9.41044	0	0	0	0.244412	0	4.13463	1.55873
	ENSMUSG00000028273.15	Pdlim5	1.68928	0	1.5756	5.86399	9.69811	31.4223	3.04347	0.10072	0.083197	0.037491	8.03984	5.37747
	ENSMUSG00000028452.7	Vcp	1.113	0	10.8297	15.487	18.5649	16.7028	16.9395	13.7417	4.9061	32.4064	7.93297	6.24331
	ENSMUSG00000028556.15	Dock7	2.78848	0.727383	7.70202	16.5795	31.3463	9.60878	16.3799	11.8612	0.447148	10.744	18.1267	7.57699
	ENSMUSG00000028645.11	Slc2a1	4.80277	0.473043	4.62532	12.6532	14.8592	0.339677	11.7358	4.12184	1.41261	0.033867	7.21634	7.41009
	ENSMUSG00000028776.14	Tinagl1	1.19955	0	0	10.9918	13.0464	0.361366	0	0.063373	0.24145	0	11.3727	2.83193
	ENSMUSG00000028926.15	Cdk14	2.13147	0	2.76215	19.9178	10.0162	0.154215	2.68501	5.1568	2.8662	4.40231	23.0777	20.0117
	ENSMUSG00000028982.9	Slc25a33	5.75305	0	1.01345	15.6342	10.2143	0	2.05354	0.42385	0	4.82382	6.09961	5.48972
	ENSMUSG00000029004.15	Kmt2e	1.06529	0.054607	2.6495	7.92171	7.18702	0.365434	1.3454	1.14959	0.432502	0.023708	9.36446	6.61534
	ENSMUSG00000029049.14	Morn1	5.11905	0	0	13.3536	13.7521	0	0.834513	0	0.225131	0	5.95373	7.15324
	ENSMUSG00000029059.9	Prxl2b	0.744545	0	3.01021	9.59834	17.4888	15.073	3.01372	0	17.1459	0.226848	6.19695	0
	ENSMUSG00000029063.16	Nadk	4.12916	0.870552	8.57229	20.4818	36.6392	4.73696	21.3212	11.5414	0.814245	0.26854	6.79689	3.06104
	ENSMUSG00000029082.17	Bst1	3.08027	0	0	21.7174	11.1662	0	0	0	0.008722	0	2.00299	3.94659
	ENSMUSG00000029095.17	Ablim2	2.88414	0.474381	2.5328	10.2947	10.275	9.41231	8.70894	7.22637	22.0433	11.818	13.755	14.017
	ENSMUSG00000029106.14	Add1	4.02114	0.936352	10.8849	17.6967	17.6916	44.8016	20.7646	14.3954	2.44857	0.732188	14.5709	9.49351
	ENSMUSG00000029125.14	Stx18	0.921792	0	7.28013	14.8392	34.9832	0.521493	11.3616	8.23561	14.9941	0.107635	9.93348	10.8944
	ENSMUSG00000029138.4	4930548H24Rik	0.712279	0	0.972791	6.35027	10.5674	1.30469	0.657729	2.73824	0.180101	1.34056	5.19327	4.02613
	ENSMUSG00000029207.16	Apbb2	1.43169	0	6.27293	19.3558	13.0878	0.571528	2.03624	4.14301	2.88314	16.8118	18.946	7.98959
	ENSMUSG00000029321.1	Slc10a6	1.48007	0	0.404099	6.02692	7.84593	0	3.89276	0.884988	0.098963	0	3.97503	1.55033
	ENSMUSG00000029386.15	Tctn2	5.49147	0	1.76418	12.0353	12.2636	5.58851	6.97347	3.48477	0.46763	0	10.9973	7.46054
	ENSMUSG00000029389.17	Ddx55	2.71881	0.865816	3.77943	16.2013	15.7191	29.4021	5.64684	9.41524	0.142558	0.181182	8.23579	6.75337
	ENSMUSG00000029428.13	Stx2	2.90017	0.895166	8.0201	14.3579	21.9772	3.8172	7.3162	5.3975	8.3491	0	5.51752	5.11881
	ENSMUSG00000029521.7	Chek2	2.18621	0	1.30347	11.84	8.73392	0	2.41466	2.12333	0.182403	0.032016	2.85981	3.41064
	ENSMUSG00000029569.9	Tmem168	5.77364	2.58558	6.77652	16.9139	11.3498	2.12529	8.92765	5.61736	0.606484	0.064505	3.82942	5.4584
	ENSMUSG00000029575.17	Mmab	0.863492	0	2.51484	8.24895	14.7266	8.88286	3.1544	3.25157	0.633446	0.342426	5.51549	8.53783
	ENSMUSG00000029622.16	Arpc1b	3.15172	0.893529	2.5522	31.7251	12.0723	41.7112	10.0083	19.2034	34.369	3.38989	22.1163	10.7825
	ENSMUSG00000029623.14	Pdap1	2.48423	0	3.39628	10.7819	20.8346	71.5092	12.2283	5.60751	16.1759	29.6228	9.08781	5.9483
	ENSMUSG00000029723.16	Tsc22d4	4.65532	0	4.5557	11.2405	22.3158	44.4639	24.5941	18.0343	50.8124	0.518066	15.5064	9.15564
	ENSMUSG00000029730.16	Mcm7	2.2609	0.495071	7.72287	14.2379	22.8119	15.0752	12.9257	11.771	42.3861	42.6408	8.50904	15.0779
	ENSMUSG00000029761.16	Cald1	4.83879	0	0	21.28	14.3189	0	0.211934	0.032314	1.20079	1.18439	21.7269	12.4617
	ENSMUSG00000029781.7	Fkbp9	1.50543	0	0.83708	5.73255	9.07497	7.00268	2.39059	2.87859	4.00101	0.333037	8.05503	5.43947
	ENSMUSG00000029916.11	Agk	1.90173	0.001768	2.70212	18.3862	8.33281	0.0877	20.97	12.6772	1.41699	1.1303	25.691	18.8894
	ENSMUSG00000029919.5	Hpgds	0.51374	0	0	7.44715	22.735	0	0	0	0.832976	0	6.58567	5.98061
	ENSMUSG00000029920.9	Smarcad1	2.71306	0.225507	4.47688	15.0302	10.5297	4.14072	16.9749	4.59459	1.58253	0.19675	30.5656	17.1933
	ENSMUSG00000029924.12	Slc37a3	1.71217	0	2.46889	12.3857	7.18818	0	2.88137	3.81882	0.55146	0.280745	11.0785	11.8701
	ENSMUSG00000030029.14	Lrig1	3.1209	0.199345	3.5937	10.2234	8.50359	3.02517	8.51649	5.66584	1.34912	0.314673	12.2212	11.6001
	ENSMUSG00000030062.7	Rpn1	1.5553	0.130994	8.54786	15.0752	22.1105	12.682	18.0495	9.87682	13.0911	0.376825	5.58649	9.6646
	ENSMUSG00000030172.15	Erc1	2.2199	0	0.273992	14.3213	6.58502	3.56822	1.91738	0.727369	1.85351	0.149601	15.4183	13.4222
	ENSMUSG00000030177.14	Ccdc77	0.86563	0	4.0919	19.4633	12.2103	1.3917	2.73031	5.38603	2.91375	21.7395	8.65117	27.6081
	ENSMUSG00000030180.15	Kdm5a	0.737752	0	3.12998	16.7936	9.25811	0.12192	16.0936	8.74987	7.84757	0	5.59944	6.05061
	ENSMUSG00000030223.14	Ptpro	1.33254	0	0	8.3393	7.45072	0.368448	0	0.004247	0.460195	0.066223	8.14121	4.13905
	ENSMUSG00000030268.17	Bcat1	1.29422	0	2.4498	7.38394	16.3814	0	4.52028	1.42143	1.8885	2.42019	9.68575	17.2645
	ENSMUSG00000030272.15	Camk1	2.14457	0	1.05035	11.7279	7.90874	0.288486	5.47053	0	1.08583	0	16.0832	6.09617
	ENSMUSG00000030315.15	Vgll4	6.4921	0.369209	1.30762	27.2691	12.9421	0.069515	8.15696	1.95706	0.771086	0.151735	29.5009	20.6907
	ENSMUSG00000030352.15	Tspan9	4.31686	0	3.81373	20.343	11.6862	4.1943	12.9711	3.93611	4.19437	0.095979	17.2188	16.8949
	ENSMUSG00000030374.15	Strn4	5.43483	0.327689	4.40935	10.9773	13.0855	18.7028	13.535	13.2848	11.296	1.04143	15.7047	3.80098
	ENSMUSG00000030435.16	U2af2	5.23719	0	5.44265	14.2857	14.6609	57.9742	18.974	14.0065	39.2181	25.5535	5.29645	5.98723
	ENSMUSG00000030447.15	Cyfip1	1.06562	0	4.49473	14.1275	15.0851	6.15676	8.60407	2.91375	5.37751	1.07016	12.4353	4.13363
	ENSMUSG00000030590.15	Fam98c	1.72045	0	2.02744	12.2395	16.0853	0	7.96299	0.168631	0.154504	0.068208	3.49427	1.27171
	ENSMUSG00000030617.13	Ccdc83	1.15719	0	1.52934	12.4792	13.2098	0	1.63393	0.40903	27.1405	4.96662	13.7022	7.10304
	ENSMUSG00000030798.15	Cd37	1.10736	0	0	19.9958	20.6842	0	0	0	0.120664	0	5.28472	8.19618
	ENSMUSG00000030825.19	Hsd17b14	0.633775	0	0	6.40504	11.8646	0	0	0	0	0	6.28121	6.92279
	ENSMUSG00000030986.13	Dhx32	4.49083	0.572459	13.7341	39.6585	27.521	5.61236	25.8485	13.436	8.77501	4.62356	12.334	5.74455
	ENSMUSG00000031015.8	Swap70	3.22763	0.200656	0.294378	11.729	10.0373	0.124624	1.13745	0.096148	0.377858	0.074199	12.9707	9.32442
	ENSMUSG00000031333.7	Abcb7	0.31785	0	3.55526	18.7574	8.92614	4.03318	5.43358	5.96824	0.586754	4.24781	1.3288	1.37995
	ENSMUSG00000031370.12	Zrsr2	4.1711	0	6.68398	16.0883	28.4639	307.993	90.0103	5.60973	0	41.0474	2.74254	5.16073
	ENSMUSG00000031433.15	Rbm41	0.755584	0	0.110201	6.8968	20.2325	0	0	0	0.263161	0	3.72976	6.73138
	ENSMUSG00000031511.15	Arhgef7	6.86243	0	8.66109	14.6157	21.0485	16.1747	15.7396	11.19	10.9741	0.353246	25.2365	26.239
	ENSMUSG00000031527.7	Eri1	3.99645	0.262229	4.5652	12.5533	19.8644	5.42201	8.78997	3.14907	0.18722	0.068039	6.60548	7.73994
	ENSMUSG00000031574.8	Star	0.65973	0	0.027825	8.3774	4.8194	0.130386	3.5018	0	0.098287	0.108604	7.43286	4.43224
	ENSMUSG00000031750.15	Il34	2.31344	0.856796	0.508998	9.87189	21.207	0	14.3042	5.42884	5.91306	0	9.39049	6.34399
	ENSMUSG00000031766.4	Slc12a3	1.86312	0.128551	0	12.8839	7.71868	0	0.317631	0	0.763377	0.214974	12.79	16.9843
	ENSMUSG00000031782.15	Coq9	5.17905	0	6.33773	20.1753	16.6538	0	12.1208	10.2784	25.0302	0	7.25414	13.6612
	ENSMUSG00000031785.16	Adgrg1	1.26268	0	5.95497	11.554	13.3502	13.9062	17.3992	5.94268	1.22483	1.58666	15.8727	9.22798
	ENSMUSG00000031788.14	Kifc3	5.78937	0.162348	7.85353	14.3798	17.4287	0	23.0449	13.2782	6.09214	0.262745	14.1662	6.61111
	ENSMUSG00000031813.8	Mvb12a	5.67147	0	3.11789	10.8422	13.6581	0	5.91512	5.15833	1.13182	0.434195	22.3489	22.4623
	ENSMUSG00000031822.20	Gse1	9.52077	0	5.79152	18.4081	15.5442	1.68135	21.3621	12.1922	1.93695	4.27517	18.7956	21.3807
	ENSMUSG00000031826.20	Usp10	3.707	1.98729	15.5663	46.7189	35.1725	8.06897	28.7787	23.1733	14.2455	1.32771	15.6067	35.8543
	ENSMUSG00000031840.12	Rab3a	4.22088	0	6.95113	11.7302	13.4908	38.3511	13.6362	0.537994	0.131827	0	5.00364	25.2309
	ENSMUSG00000031851.14	Ntpcr	0.679204	1.81267	11.8739	17.9361	31.7627	7.93814	27.1269	30.2942	23.0523	7.64944	9.72751	12.8399
	ENSMUSG00000031938.15	4931406C07Rik	2.63178	0	5.50138	31.47	12.9494	11.8693	9.94614	6.34583	6.40993	0.456829	16.7826	12.2481
	ENSMUSG00000031950.7	Gabarapl2	3.89735	0.960705	6.20201	21.4715	18.9702	5.07503	25.4698	2.73995	3.29174	0.382407	11.4765	7.52379
	ENSMUSG00000031990.15	Jam3	0.498303	0	7.63654	14.7094	30.0197	3.88213	20.1619	17.247	3.03611	67.4753	7.25723	4.65975
	ENSMUSG00000032192.9	Gnb5	0.369873	0	4.48577	10.5544	12.4914	10.996	5.47608	4.85464	3.67319	0.159617	7.86182	4.9458
	ENSMUSG00000032239.10	Rp9	8.09509	0	2.16965	22.0055	26.6541	0	17.6354	1.93824	66.0512	0.928185	15.0671	9.25306
	ENSMUSG00000032289.15	Thsd4	5.18543	0	1.06953	15.2841	12.3653	0.138597	1.57196	2.05096	0.392035	0.070834	17.3308	11.0869
	ENSMUSG00000032299.10	Commd4	1.30859	0	7.88412	20.4885	29.2681	0.541716	6.2092	4.17485	0.406334	0.124579	8.4922	4.33195
	ENSMUSG00000032392.11	Parp16	1.596	0.072439	0.183625	14.5365	6.49278	0.077061	0.85379	2.29163	0.63773	20.7736	8.44924	10.5959
	ENSMUSG00000032400.18	Zwilch	1.3521	0	6.28166	15.1402	15.9079	2.66261	15.5491	3.92605	1.55177	0	8.09164	5.29366
	ENSMUSG00000032411.15	Tfdp2	3.41643	0.318139	4.06276	15.8593	27.8787	54.9918	19.3589	6.7467	4.8609	0.154983	14.7919	10.6587
	ENSMUSG00000032422.17	Snx14	1.78472	0	4.77252	13.8565	8.28188	0	2.75236	13.2336	0.22843	0.063229	6.80537	2.74637
	ENSMUSG00000032456.13	Nmnat3	1.62424	0	0.10178	7.34882	19.5293	0.254683	1.60332	0	0.055555	0.190443	15.1102	11.548
	ENSMUSG00000032485.14	Scap	5.14161	5.35349	10.6739	16.4946	29.6953	38.2726	49.663	20.8894	41.9543	0.767811	23.3799	6.515
	ENSMUSG00000032534.18	Cep63	2.99187	0	0.998514	9.30137	10.2508	0.054427	3.37738	4.02203	0.332313	0.063042	8.36237	8.35818
	ENSMUSG00000032547.12	Ryk	5.67471	1.86902	17.1843	23.7348	24.2474	1.50784	44.8675	23.6277	3.40774	0.363704	12.8431	6.05419
	ENSMUSG00000032580.12	Rbm5	2.57155	0.27414	5.3104	18.5339	16.9001	11.5384	2.03217	5.81557	3.08931	0.11911	16.2252	11.487
	ENSMUSG00000032667.17	Pon2	3.24865	0	0	15.1635	9.43042	0.045226	0.229207	0	0.282993	0.054688	8.80452	10.2092
	ENSMUSG00000032826.18	Ank2	4.85309	0.309179	1.60698	22.7615	9.52594	0.590308	0.117616	0.010969	0.839334	0.238545	33.164	19.2637
	ENSMUSG00000033075.17	Senp1	2.26053	0.257241	14.2933	28.6254	26.9186	33.9493	40.1954	13.3511	21.5222	4.91597	14.3694	8.83453
	ENSMUSG00000033147.16	Slc22a15	4.63941	0.5408	0	13.9591	8.55473	0.045904	0	0	0.711451	0	10.7407	8.91205
	ENSMUSG00000033161.10	Atp1a1	2.16521	1.34332	4.3864	15.376	8.50911	111.543	23.1994	9.97543	1.57427	0.50306	4.62412	3.34229
	ENSMUSG00000033365.14	Ipo13	1.94459	0	1.27669	6.32253	7.27583	160.982	3.90349	1.05134	0.191089	0.08599	8.63035	10.2923
	ENSMUSG00000033526.16	Ppip5k1	2.10709	0	0.094417	15.1659	31.5233	0.262943	0.044095	0	0.595169	0.307446	12.6711	6.04799
	ENSMUSG00000033569.17	Adgrb3	2.5349	0	0.498695	8.76154	9.57816	0.342036	0.034708	3.73375	0.588827	1.01671	8.5849	9.13368
	ENSMUSG00000033653.18	Vps8	4.19443	0	2.5943	11.1701	9.34585	0	3.18061	5.32526	1.65003	0.046368	14.3426	10.7409
	ENSMUSG00000033781.7	Asb13	1.06862	0	2.06029	11.4113	7.70439	0.168825	0.757037	0.705085	0.012856	17.096	6.14194	5.04201
	ENSMUSG00000033855.15	Ston1	0.59933	0	1.54484	11.6938	8.13289	1.79814	1.78055	1.77191	0.054243	0	6.69114	6.68159
	ENSMUSG00000033863.2	Klf9	4.24418	0.251354	0.211249	12.3845	11.5872	0	0.156757	0	0.080854	0.304766	6.72442	3.96542
	ENSMUSG00000033983.14	Coil	1.51719	0	3.13421	10.3483	11.2139	0.752381	4.10468	2.2117	0.546204	0.204609	5.4213	5.18405
	ENSMUSG00000034007.10	Scaper	1.63529	0.263993	5.11221	13.3576	11.854	0.211301	9.50406	10.6904	1.50348	0.186717	3.50534	2.80006
	ENSMUSG00000034173.13	Zbed5	2.58295	0.406298	5.68617	10.7768	9.84498	1.14816	24.2165	15.8105	6.98814	0.403445	9.06687	11.7742
	ENSMUSG00000034266.6	Batf	1.30342	0	0	8.45908	6.24585	0	0	0	0.190358	0	14.9829	2.16682
	ENSMUSG00000034269.12	Setd5	2.09179	0	0.356253	15.75	12.4085	2.66786	2.06642	1.37936	0.752083	0.103901	14.9984	11.2425
	ENSMUSG00000034274.11	Thoc5	0.92964	0.078198	3.53545	10.2301	8.51248	0.74864	8.45382	1.7537	0.391464	0.078264	4.39672	13.2937
	ENSMUSG00000034387.13	Ssu2	0.570781	0	0	5.10579	12.5315	0	1.93118	0	0.210199	0.257974	9.46649	4.93174
	ENSMUSG00000034509.9	Mad2l1bp	0.561188	0	1.48357	9.61923	22.7093	0	34.0919	2.38045	0.328437	0	3.39968	2.73871
	ENSMUSG00000034614.14	Pik3ip1	3.41728	0	4.98942	16.3025	23.0241	0.093719	5.40393	1.52974	0.727598	0.096545	9.79244	3.47068
	ENSMUSG00000034684.12	Sema3f	3.03385	0	0	10.859	11.3893	0.065832	0.421927	0	0.471914	0	10.0586	6.75399
	ENSMUSG00000034902.17	Pip5k1c	4.86713	0	1.12164	24.978	14.6493	0.151131	4.31154	2.27232	0.555348	0.105393	13.0185	2.46829
	ENSMUSG00000034990.15	Otoa	1.03344	0	0.507199	16.9148	9.28805	0.168421	3.84956	1.8034	0.422561	0	11.2137	4.69055
	ENSMUSG00000035107.13	Dcbld2	0.96757	0.48237	5.24919	21.1773	9.98885	8.68057	12.3703	4.01225	0.445904	10.1346	6.49001	6.22572
	ENSMUSG00000035121.6	Neil2	1.66766	0	0.319662	9.78328	9.65929	0.259972	1.73384	2.67303	0.399199	0	7.21805	4.92138
	ENSMUSG00000035168.16	Tanc1	1.68611	0.466772	5.40833	9.80299	9.48139	8.52514	10.3912	8.78083	5.50899	0	18.7344	3.22495
	ENSMUSG00000035181.6	Heatr5a	2.37453	0.039387	2.02526	9.06403	10.0722	1.60686	3.42384	2.49194	0.50097	0.11135	14.8589	14.1024
	ENSMUSG00000035203.16	Epn1	2.7873	0	1.20508	15.4102	14.4503	0.417975	2.57728	1.36524	2.4101	0	8.69307	7.41237
	ENSMUSG00000035247.16	Hectd1	0.993939	1.68715	5.51073	10.3021	12.7665	11.7039	10.3624	5.23647	0.776715	1.39007	10.5303	7.10888
	ENSMUSG00000035248.9	Tut7	3.68294	0.315184	4.73143	25.5165	10.7169	0.166348	6.23268	13.4439	4.71918	16.1304	16.3041	5.31327
	ENSMUSG00000035372.2	1810055G02Rik	1.1975	0	5.65155	11.6036	15.3111	0.399324	21.3672	17.0921	29.4594	1.76812	9.1305	3.54793
	ENSMUSG00000036026.15	Tmem63b	3.53386	0	3.51171	15.6242	9.04157	5.02296	8.37777	14.8911	5.2378	0.283745	8.24362	5.79369
	ENSMUSG00000036099.16	Vezt	1.48544	0	0.156403	12.4591	5.84656	8.68269	0.013694	0	0.370246	0.042826	13.6648	5.55977
	ENSMUSG00000036391.16	Sec24a	2.01353	0.221972	4.49787	11.5855	8.17552	2.51106	4.78346	6.82482	1.00698	45.1777	7.88872	5.2812
	ENSMUSG00000036427.5	Gpi1	3.83153	0	18.3112	24.7521	27.5917	1.04637	19.406	24.5233	31.3695	12.4739	9.79667	2.76975
	ENSMUSG00000036452.18	Arhgap26	1.30663	0	4.69311	9.86757	15.2514	3.6819	6.47246	2.31468	72.9752	0.080877	10.7995	12.178
	ENSMUSG00000036469.16	2023-03-01	0.583153	0	0	14.5459	7.86433	0.104994	0.047893	0	0.267104	0	5.13359	11.1643
	ENSMUSG00000036550.16	Cnot1	4.24539	0.825747	8.70252	21.657	23.9806	7.11629	11.9181	7.86688	11.4234	1.45622	16.5186	17.359
	ENSMUSG00000036565.7	Ttyh3	3.95088	0	3.34251	8.72322	10.5056	19.0732	13.2688	10.4286	6.55822	0.570146	11.7675	7.16467
	ENSMUSG00000036620.14	Mgat4b	8.69506	0.449604	2.83158	14.9698	15.1262	0.332133	12.6531	2.35017	0.429803	0.049089	8.42478	5.44043
	ENSMUSG00000036768.6	Kif15	4.32314	0	4.26211	17.7404	14.9813	34.2306	0.39339	1.08221	3.14486	0.083436	10.9891	14.1143
	ENSMUSG00000036880.10	Acaa2	0.530029	0	0.338535	11.0234	20.3838	0.040877	3.32926	1.02202	0.625809	0	4.21023	1.77329
	ENSMUSG00000037270.18	4932438A13Rik	2.61585	0	3.67601	16.3028	13.4576	2.1033	6.92428	7.95507	6.80169	8.53709	16.8213	10.4949
	ENSMUSG00000037386.16	Rims2	1.70743	0	2.22916	11.68	7.85139	0.308584	2.17026	0.68925	0.268534	0.230154	13.148	11.3385
	ENSMUSG00000037410.13	Tbc1d2b	1.48571	0	0.883985	11.0854	5.98679	3.78828	3.66946	0.267498	0.291138	0.00703	7.04912	3.81738
	ENSMUSG00000037656.9	Slc20a2	2.44239	0	0.804526	10.5062	6.684	0	3.18299	0.507758	0.697925	0.329077	21.4999	10.3956
	ENSMUSG00000037674.15	Rfx7	1.37872	3.71023	5.21616	9.96933	18.9199	0.137322	12.3663	11.7472	1.48934	0.46215	11.1401	10.2623
	ENSMUSG00000037692.14	Ahdc1	10.1773	0	14.9015	27.4907	42.7764	135.557	78.3621	20.5315	13.8402	0.114831	13.2608	7.54231
	ENSMUSG00000037876.17	Jmjd1c	3.55935	0	1.0086	15.4751	12.1894	2.23975	1.5103	0.039782	0.543509	0.084357	13.6993	10.6844
	ENSMUSG00000037890.13	Wdr19	0.678758	0	2.39826	17.0601	10.5385	0.105924	2.1972	0.873976	0.534028	0.275262	9.2558	8.67744
	ENSMUSG00000037916.14	Ndufv1	0.920277	0	10.1261	14.1029	24.1642	64.5168	23.3662	18.6799	66.111	0.167612	6.24431	10.1576
	ENSMUSG00000038057.4	Dbil5	1.21587	0	0	11.5434	31.4909	0	0.214617	0	0	0	3.72208	0.724716
	ENSMUSG00000038115.16	Ano2	0.701213	0.195168	0.405881	8.42956	7.23205	0.052025	5.12088	1.24672	0.706311	0.086581	10.45	7.09204
	ENSMUSG00000038143.16	Stox2	3.22947	0	0.13615	15.2871	7.10859	0.048848	0.376241	0.207395	0.249073	0.144959	16.928	16.3997
	ENSMUSG00000038253.6	Hoxa5	5.3286	0	0.009709	12.4791	28.7169	0	0	0	0.329671	0	6.32819	7.78238
	ENSMUSG00000038324.13	Trpc4ap	8.03783	0.691225	17.0289	30.0054	44.2065	12.6766	44.5202	18.3391	1.10493	0.234507	4.78735	12.4304
	ENSMUSG00000038429.10	Usp5	0.740565	0	3.92654	14.8147	12.1377	4.90685	10.8861	10.9292	12.6699	0	6.78179	3.87994
	ENSMUSG00000038456.9	Dennd2a	1.97466	0	1.9849	6.71275	15.3228	1.46639	7.21063	7.6622	6.54507	0.104442	12.9016	16.5072
	ENSMUSG00000038515.10	Grtp1	5.31364	0	3.31239	10.1269	10.9461	3.22636	2.52194	2.00344	7.76021	0.409456	10.6758	6.38062
	ENSMUSG00000038535.17	Zfp280d	4.58185	0.544539	16.7504	30.9297	23.3156	17.9482	21.3754	16.7926	5.50296	5.04556	17.9498	25.1192
	ENSMUSG00000038644.14	Pold1	2.42495	0	3.64416	13.7542	16.2977	0	5.51678	3.17266	1.10992	0.044212	6.59336	6.78712
	ENSMUSG00000038697.15	Taf5l	3.54597	0.384849	4.58131	20.5437	20.691	1.35045	13.9605	10.3108	0.40774	0.094828	6.09975	5.61263
	ENSMUSG00000038729.24	Pakap	0.871826	0	18.845	9.08983	20.5305	0.075093	20.9314	29.3902	0.251564	0	11.3897	3.57976
	ENSMUSG00000038759.15	Nup205	1.7578	0	3.1641	20.8434	12.5785	1.58087	3.62208	1.80809	0.684106	0.15181	9.65105	10.6941
	ENSMUSG00000039079.1	Trhr2	1.26678	0	0	14.7801	8.65181	0.121303	0	0	0.235132	0	6.41664	5.10009
	ENSMUSG00000039621.13	Prex1	1.93616	0	3.11667	10.4512	7.93557	7.45662	6.49874	4.04489	0.212376	0	9.30629	14.5396
	ENSMUSG00000039759.10	Thap3	4.04196	0	0.434111	15.8375	21.1639	12.5245	4.9452	1.6585	0	0	6.6391	5.02405
	ENSMUSG00000039804.15	Ncoa5	3.21896	0	2.29817	9.83304	13.003	4.18541	17.6438	5.05126	37.4453	3.98162	5.89443	6.74989
	ENSMUSG00000039831.16	Arhgap29	5.65539	0.492559	7.74089	14.9359	13.0644	4.50183	9.61751	9.57529	12.4672	0.349257	6.88712	5.11303
	ENSMUSG00000039934.12	Gsap	1.09155	0.260707	0.189159	19.3284	9.95649	0	3.33463	3.14005	0.571154	0.101088	5.88011	5.12024
	ENSMUSG00000039958.17	Etfbkmt	0.398379	0	1.5396	18.0771	7.12315	0	4.50969	0.644944	0.361823	0	9.48747	3.41969
	ENSMUSG00000040111.17	Gramd1b	1.36146	0	0.183084	7.8137	10.7718	0.493499	2.28552	0	1.51839	0.048656	12.5017	10.1779
	ENSMUSG00000040263.16	Klhdc4	3.14474	0.07817	1.31225	7.58312	8.89424	2.08316	7.85232	2.91587	0.114262	0	5.87704	5.6067
	ENSMUSG00000040276.15	Pacsin1	2.56206	0.139962	11.0293	20.108	40.8494	24.0829	50.2859	13.1235	30.2305	2.83499	12.0414	6.59256
	ENSMUSG00000040327.16	Cul9	3.69765	0	0	12.3496	17.5936	0.087876	0.178181	3.56051	0.54165	0	9.67343	5.9566
	ENSMUSG00000040350.16	Trim7	4.29193	0	0.059712	15.1254	8.54923	0.147827	0	0	0.230924	0.331215	11.193	5.7805
	ENSMUSG00000040533.7	Matn1	0.774968	0	3.37715	11.4949	9.32921	0.086817	8.08609	1.23289	0.772448	0	5.99523	3.80743
	ENSMUSG00000040537.17	Adam22	2.01167	0.044353	0.604198	10.0282	23.7111	0.212633	0.96203	0.606446	0.852195	0.217162	12.4693	4.74323
	ENSMUSG00000040591.18	1110051M20Rik	2.038	0	3.00831	15.7435	32.3956	0.383863	8.5591	3.11851	4.66651	0.212179	9.50983	9.05457
	ENSMUSG00000040843.10	Tiprl	2.72443	0.435434	4.71272	16.3747	12.0962	0	13.0543	6.55398	0.86938	0.286668	5.34738	6.6645
	ENSMUSG00000041057.10	Wdr43	2.5	0.245962	19.4267	26.0991	30.2742	66.7896	36.207	17.2753	20.1918	219.366	11.2225	3.74644
	ENSMUSG00000041164.15	Zmiz2	6.04282	0.038086	2.55644	9.73466	14.1485	0.178767	6.11205	4.47733	9.10204	3.32553	4.39529	4.89117
	ENSMUSG00000041216.15	Clvs1	0.311728	0	0.958988	7.92223	5.90476	0	0.446161	1.7081	0.117812	0	8.29885	4.36266
	ENSMUSG00000041231.15	Ublcp1	0.537128	0	5.71922	22.7767	14.6575	0	3.31236	5.22367	0	3.28756	4.06681	2.92144
	ENSMUSG00000041287.5	Sox15	1.87755	0	2.53386	9.84023	27.3294	0	1.58627	14.5007	0	0.083349	2.6053	3.02765
	ENSMUSG00000041757.17	Plekha6	3.38617	0	0.769465	13.6727	6.87571	8.6603	2.21652	0.787971	0.934801	0	12.9833	10.7732
	ENSMUSG00000041815.14	Poldip3	2.82354	0.20608	3.9694	9.68455	12.6744	5.14947	7.60642	8.75501	0.292216	0.18451	5.91784	10.0598
	ENSMUSG00000042041.7	2010003K11Rik	1.65211	0	0	8.90793	15.4376	0	0.147967	0	0	0	7.27635	1.40313
	ENSMUSG00000042055.13	Wdr11	0.466466	0	1.79276	8.36945	6.46833	2.23189	2.52771	1.38374	1.83196	0.029751	5.21235	5.46152
	ENSMUSG00000042185.14	Nfrkb	5.33965	8.23464	8.65006	18.3764	18.0222	18.8682	29.2708	10.8822	24.6859	11.8682	12.6491	8.88098
	ENSMUSG00000042195.9	Slc35f2	0.48857	0	1.58794	6.6628	6.37643	0.354259	6.40586	5.47962	11.935	0.203862	4.10754	4.95222
	ENSMUSG00000042331.13	Specc1	3.97169	0.462189	0.241811	9.87377	9.79017	0.070719	0.280756	0.02785	0.515191	0.380375	16.6855	13.3116
	ENSMUSG00000042377.8	Fam83g	3.15709	0	6.42015	21.4638	23.2952	10.4468	19.0568	9.42018	1.66636	0	12.2271	2.57151
	ENSMUSG00000042408.13	Zmym6	0.548839	0	1.48191	8.90685	8.7113	4.61189	0	0.518388	0.15773	0	6.68434	2.96471
	ENSMUSG00000042453.14	Reln	2.83922	0.56752	2.24953	10.8839	8.13868	9.07336	1.83956	2.62995	3.77137	0.07973	15.5518	16.4492
	ENSMUSG00000042520.16	Ubap2l	3.94561	14.7943	24.5524	42.4084	34.8854	24.026	66.1008	23.7153	9.03782	0.3509	24.1474	24.8493
	ENSMUSG00000042581.14	Thsd7b	1.0343	0.065815	2.91093	14.3237	11.7414	0.895017	7.94112	2.2161	0.222159	0.077951	6.26044	7.17195
	ENSMUSG00000042625.16	Safb2	2.69934	0	4.89578	11.1843	9.62386	9.80247	11.4795	12.3832	0.677419	2.28587	10.9763	33.8832
	ENSMUSG00000042638.14	Gucy2c	0.326723	0	1.31906	6.6652	7.50543	0.160637	2.80006	3.01023	6.37099	0.194931	5.72927	3.65698
	ENSMUSG00000043154.15	Ppp2r3a	0.700972	0	0.867223	6.55061	6.42475	0.235447	1.11317	0.051773	0.410917	0.078647	8.98649	11.8701
	ENSMUSG00000043251.6	Exoc3l	8.4113	0	2.27857	13.8826	13.254	0	0	0.673389	22.9811	0	9.72244	10.602
	ENSMUSG00000043282.3	Teddm1b	0.351122	0.113836	0.682472	10.1678	8.4823	12.6909	4.44709	1.00977	0.422715	0.872551	1.29633	0.992625
	ENSMUSG00000044024.16	Rell2	0.870409	0	0.341576	5.73409	13.4604	0	3.75213	0	0	0	3.8315	4.43046
	ENSMUSG00000044328.13	Trp53i13	5.84075	0	1.83945	15.4667	11.3502	17.7038	11.6031	7.87597	4.05909	0	5.1193	5.12146
	ENSMUSG00000044348.14	Slc25a53	1.44104	0	0.270869	7.71707	17.8151	0	0.50987	0	0.156175	0.078475	4.25885	3.47542
	ENSMUSG00000044533.15	Rps2	13.7347	0	36.4975	45.603	65.2363	16.651	71.252	73.8468	45.5247	2.5712	22.5925	15.8196
	ENSMUSG00000044783.16	Hjurp	4.306	0	4.94778	23.2013	39.0364	3.89892	7.74696	5.64696	5.60445	0.763566	13.7777	9.37769
	ENSMUSG00000045466.18	Zfp956	2.4399	1.59018	2.90225	46.017	26.7258	5.83655	14.9977	5.7671	0.890564	0.319506	16.3185	7.88932
	ENSMUSG00000045903.9	Npas4	0.814973	0	0	8.92812	9.81579	0	0	0	0	0	5.29527	4.89885
	ENSMUSG00000046806.13	Cyren	3.97931	0	0.589477	31.2028	26.4741	0	2.01632	0	0.121763	0	5.58553	2.97104
	ENSMUSG00000047248.20	C2cd3	1.06773	0.296278	2.92685	13.3809	11.0999	5.30636	7.87466	4.46783	0.903873	0.884079	10.8662	5.49752
	ENSMUSG00000047409.13	Ctdspl	1.10302	0.182839	1.80621	7.26127	6.82726	1.5209	3.12034	2.62016	0.158536	0.049639	4.26347	2.35568
	ENSMUSG00000047747.10	Rnf150	0.716525	0.030999	0	7.21285	4.92872	0.054536	0	0	0.140746	0.121743	8.87536	10.7874
	ENSMUSG00000047789.5	Slc38a9	7.62794	0.061655	6.46215	13.775	26.579	2.837	5.07204	5.99012	1.28774	1.63682	17.2344	20.1028
	ENSMUSG00000047888.10	Tnrc6b	1.40874	0.0871	5.62603	10.5369	11.5164	14.4656	12.8846	5.78733	6.39902	0.398514	16.9227	15.2436
	ENSMUSG00000048277.15	Syngr2	2.28603	0	2.15041	19.5326	28.2168	2.64004	11.3234	0.859981	0.220207	0	6.1225	4.77966
	ENSMUSG00000048930.12	Tada3	0.983051	0	7.0455	11.7284	14.2147	0	23.434	16.6986	16.6092	0.432262	9.15402	5.54731
	ENSMUSG00000049620.9	Prss33	5.06301	0	0	11.1273	16.3226	0	0	0	0.290909	0	5.95976	2.86489
	ENSMUSG00000049723.14	Mmp12	0.949755	0	0.77743	5.61386	8.77735	0	4.16399	1.39	1.89372	0.169667	8.02141	5.06095
	ENSMUSG00000050022.16	Amz1	2.7248	0	0.488349	34.9034	12.0623	0	1.03125	0.486755	7.58887	0.048406	17.4402	5.85539
	ENSMUSG00000050821.14	Fam131a	1.9362	0	5.05978	13.4715	18.4758	20.685	20.2593	13.6573	6.46335	9.61579	14.6967	5.9324
	ENSMUSG00000051156.2	Olfr1491	0.08847	0	0	6.5664	19.0744	0	0	0	0.082393	0	3.41291	0.573559
	ENSMUSG00000051378.10	Kif18b	0.487857	0	0.526282	7.81204	18.0037	0.104158	2.90361	5.72593	0	1.56556	6.93351	2.1186
	ENSMUSG00000051469.14	Zfp24	11.4332	0	1.03797	16.6267	17.1297	0	1.25374	0.136704	0.183811	0	6.88454	1.63993
	ENSMUSG00000051527.11	Usp29	2.14734	0.82879	3.26743	15.178	10.5123	0.342701	3.53468	4.79487	4.84111	0.129969	15.9268	12.6441
	ENSMUSG00000051586.17	Mical3	7.24384	0	4.60054	54.9543	19.9205	2.48813	10.0593	1.99371	3.89386	0.260462	42.6305	28.6498
	ENSMUSG00000051860.13	Samd7	0.217809	0	1.4508	9.57383	7.24793	0.483076	3.09916	2.88885	15.4544	0.079005	5.16613	1.00959
	ENSMUSG00000052477.15	C130026I21Rik	9.88388	0	26.3972	42.9697	34.1754	80.2926	32.9796	35.4815	54.5693	61.9199	39.3767	37.8803
	ENSMUSG00000052539.15	Magi3	1.68544	0	4.47369	8.93544	16.8831	3.3093	7.37341	2.16029	5.60334	50.4315	8.3637	5.13631
	ENSMUSG00000052605.12	Isoc2b	1.66491	0	2.65136	16.165	12.9696	0	8.31723	3.95269	4.0463	0	3.87461	5.6516
	ENSMUSG00000052698.15	Tln2	0.811233	0	1.19009	10.0089	7.89362	11.1775	3.95319	1.86516	0.726791	0.053426	10.1164	9.82618
	ENSMUSG00000052819.6	Best2	1.34412	0	1.89108	9.62753	13.5245	0	5.38731	3.73154	6.83028	0	8.18331	4.47735
	ENSMUSG00000053286.11	Trmt1l	1.33342	0.360151	4.86881	13.4111	20.0583	0.484121	10.1099	5.55572	0.192084	0.196321	11.403	7.67548
	ENSMUSG00000053398.11	Phgdh	1.03241	0	2.68366	7.32149	14.172	0.120725	10.2814	3.64158	43.4779	1.56933	4.18929	2.95242
	ENSMUSG00000053477.17	Tcf4	9.52999	2.78562	4.79535	27.7123	23.7153	11.3354	1.82202	0.963217	9.88195	22.913	32.4822	27.1292
	ENSMUSG00000053483.13	Usp21	2.28507	0	5.63654	19.2509	47.3823	0.972856	20.5789	11.2359	0.99098	0	10.1547	5.17311
	ENSMUSG00000053553.11	3110082I17Rik	1.91292	0	8.92307	13.9068	29.3663	27.9637	19.9643	23.8298	5.93234	88.9738	11.4381	5.96555
	ENSMUSG00000053641.9	Dennd4a	0.794626	0.090803	2.66499	12.1959	14.1797	67.942	4.69607	3.31196	1.92787	0	10.9782	9.12753
	ENSMUSG00000053898.12	Ech1	1.4322	0	2.18084	10.1855	22.5407	0	2.55273	0	1.6568	0	5.30551	11.1542
	ENSMUSG00000054117.8	Zdhhc25	0.289351	0	0	9.85568	9.00682	0.401019	3.25025	0	0	0	3.489	4.16177
	ENSMUSG00000054434.14	Tmem120b	2.88145	0	9.0171	13.8635	20.6377	7.13828	9.27983	4.56919	1.08555	8.12102	7.27336	4.64273
	ENSMUSG00000054520.15	Sh3bp2	5.72928	0.299393	2.63519	10.5452	15.7174	36.9814	14.5328	6.75782	0.316181	2.94207	11.9624	7.97195
	ENSMUSG00000054728.16	Phactr1	0.613236	0	0	7.88766	7.04761	0.043031	0	0	0.273305	0.080941	10.0902	10.9187
	ENSMUSG00000054792.15	Klhl18	0.946615	0	5.11508	18.483	22.6762	9.87344	14.2243	7.67778	6.80563	1.74714	8.83237	5.27764
	ENSMUSG00000055088.5	Olfr354	0.449159	0	0	5.51648	11.0716	14.0406	0	0	0.040773	0.023148	2.96846	2.01304
	ENSMUSG00000055128.15	Cgrrf1	0.945607	0	0	7.95584	17.2665	0	0	0	46.5135	0	6.74508	6.61721
	ENSMUSG00000055720.10	Ubl7	2.33575	0	14.2673	24.6186	24.6958	56.0205	28.5847	23.0243	50.8174	66.4893	10.8393	5.94815
	ENSMUSG00000055745.4	Rtl6	2.43396	0	1.37281	7.02358	8.11	0	3.23558	2.9914	3.89212	0.092378	6.42339	3.67686
	ENSMUSG00000056167.8	Cnot10	2.67023	0.245356	8.05582	14.6406	18.8425	9.22159	9.98789	12.6086	19.8158	0.45382	13.16	12.7452
	ENSMUSG00000056209.7	Npm3	4.42471	6.86452	7.0301	0	0	10.6442	7.9099	14.4372	69.8629	19.4207	5.217	4.94348
	ENSMUSG00000056211.13	R3hdm1	1.1046	0.708951	15.6984	21.2141	23.6036	13.1105	21.7657	22.2809	2.53992	0.196418	17.6544	13.7194
	ENSMUSG00000056268.15	Dennd1b	3.50554	0.014473	0.457517	16.6055	8.37021	0.115136	0.015186	0.120029	0.141548	0.04109	11.9677	9.68622
	ENSMUSG00000057497.8	Fam136a	3.86089	0	4.49159	15.0854	18.8861	0	0.635283	2.99519	12.6876	0.092145	16.5067	9.92697
	ENSMUSG00000057880.12	Abat	1.01333	0	0.550029	8.99336	7.14342	0.045142	0.771253	0.10092	1.50831	0.231315	12.4019	8.77781
	ENSMUSG00000058454.15	Dhcr7	2.08825	0.123702	1.06758	15.4532	16.0415	1.15961	2.78811	1.86975	2.12431	0	15.9597	13.1644
	ENSMUSG00000058486.11	Wdr91	2.77595	0	4.55513	9.2236	12.723	26.5999	28.366	13.2962	5.48526	0	14.8324	8.55525
	ENSMUSG00000059910.4	Olfr1265	0.308519	0	0	8.8777	19.0238	0	0	0	0.225548	0.280167	3.35954	1.90111
	ENSMUSG00000060166.6	Zdhhc8	4.09154	0.122355	3.80522	9.46209	12.9096	23.8185	17.547	6.24038	3.23091	4.13626	6.11141	1.43716
	ENSMUSG00000060402.8	Chst8	1.22639	0	0	5.65381	8.59118	0.328977	0.184798	0	1.11306	0.017365	11.8733	9.00476
	ENSMUSG00000061080.11	Lsamp	1.4254	1.1541	4.83817	12.5301	19.7855	2.00491	1.21989	4.05665	0.29498	0.265832	11.3291	15.3298
	ENSMUSG00000061232.16	H2-K1	1.81702	0	4.19888	12.6469	15.2409	3.86112	23.9915	3.67458	2.41807	0	14.6991	3.77929
	ENSMUSG00000061825.10	Ces2c	1.51493	0	0	5.98755	12.332	0	0	1.18511	0.192251	0	5.11633	6.60006
	ENSMUSG00000062110.14	Scfd2	2.60433	2.27089	11.4635	21.4625	18.5942	0.638442	17.1624	18.9869	29.7337	11.8685	12.7435	7.44349
	ENSMUSG00000062202.14	Btbd9	4.50775	0	5.14602	20.9495	16.1545	1.77985	3.92832	1.64925	20.4688	0.504086	33.3606	27.8534
	ENSMUSG00000063779.6	Chil4	0.520788	0	0	12.8166	5.36271	0.075253	0	0	0.111697	0.014347	7.32206	5.39187
	ENSMUSG00000063856.7	Gpx1	4.03332	0	3.49351	16.533	39.0125	0	10.435	7.77169	0.68333	0	7.54947	1.58347
	ENSMUSG00000064179.13	Tnnt1	5.1937	0	1.18853	10.1009	16.5442	0	4.36401	0.872499	0.115543	0	8.28816	13.9946
	ENSMUSG00000066151.11	Fkbp15	1.77789	0	2.16984	13.4456	19.9628	0	8.02909	4.4287	0.335411	0	10.9421	8.95772
	ENSMUSG00000067825.11	Pex26	0.762751	0	4.15243	8.32387	12.5209	10.5727	5.82477	4.45648	3.72538	0	7.6233	9.34126
	ENSMUSG00000068011.4	Mkrn2os	1.18174	0	0.068924	7.48668	7.47224	0	10.4663	5.10098	0.103887	0	7.54485	3.33893
	ENSMUSG00000068748.7	Ptprz1	0.781323	0	0.055599	8.78442	5.46558	0.047094	0.918508	0.003244	0.133078	0.039344	8.93256	11.7736
	ENSMUSG00000068917.12	Clk2	5.24412	7.81492	14.0227	18.9084	20.1146	0	17.3151	13.6702	14.8391	0.227428	6.96369	11.4804
	ENSMUSG00000069302.5	Hist1h2ah	4.06555	0	2.65958	24.6667	19.4833	0.581956	2.88225	0.120463	0	0.231714	8.122	10.0002
	ENSMUSG00000069601.14	Ank3	6.97013	0.73662	9.74577	30.4281	18.0087	1.96065	6.27644	2.68935	2.7903	0.399168	31.9898	22.1148
	ENSMUSG00000069805.10	Fbp1	0.263625	0	12.5975	21.6237	21.8815	0	37.6927	22.0262	19.7361	16.4203	6.31119	3.49656
	ENSMUSG00000069939.8	Gm12070	0.903959	0.110414	3.93393	16.8184	8.96326	3.17859	3.89738	3.20082	0.036635	0.157197	6.38945	5.9264
	ENSMUSG00000070283.4	Ndufaf3	0.97505	0	12.4213	17.0406	23.7737	0	25.0083	2.81533	6.79725	0	7.76936	2.97439
	ENSMUSG00000070880.10	Gad1	1.94801	0	0	10.5185	5.75853	0	0	0	0.848364	0.169913	13.0553	5.83702
	ENSMUSG00000070953.13	Rabepk	1.01973	0	0.95382	8.39369	9.54735	0.475782	1.3864	1.1026	0.100268	0.32871	3.69976	5.3691
	ENSMUSG00000071054.12	Safb	3.61716	0.055282	3.41096	12.7383	31.6425	50.31	10.6394	8.82608	8.90451	73.0309	12.2497	12.1593
	ENSMUSG00000071234.3	Syndig1l	11.4591	0	0	20.0576	20.161	0	0	1.53113	0	0	15.7591	15.1949
	ENSMUSG00000072082.7	Ccnf	4.6996	0	1.67254	9.85007	17.3718	0.063611	7.36853	2.59012	3.30823	0.042824	8.8665	5.47428
	ENSMUSG00000073481.9	2023-03-02	6.53683	0.511511	21.6993	25.1179	157.758	75.855	73.4067	23.3622	30.3132	0.154895	12.1235	8.06501
	ENSMUSG00000074127.6	Cmtm2a	0.839739	0	6.00009	9.57536	16.308	0	7.64694	11.4936	11.6009	0	1.54329	0.489833
	ENSMUSG00000074252.2	Gm10654	1.01316	0	0	15.1814	11.2853	0	0.545472	0.029954	0.038803	0.061073	5.20945	2.36688
	ENSMUSG00000075045.4	Gm4981	2.79477	0	3.53727	22.2726	13.786	42.5572	7.30172	5.85425	0.653651	0.151256	10.3209	4.00387
	ENSMUSG00000075377.2	Olfr362	0.582377	0	0	14.9521	6.36041	0	0	0	0	0.065965	3.8423	2.5547
	ENSMUSG00000075510.3	Fam187a	2.60317	0.402932	0	8.12817	9.70231	0	0	0	0.247717	0.036495	6.8078	3.24192
	ENSMUSG00000075600.3	Zc3h3	1.62572	0	3.95565	8.98461	10.0745	0	5.72785	5.08666	17.7322	0.030431	7.40781	3.11336
	ENSMUSG00000076677.1	Ighv6-3	0	0	0	19.7426	25.2177	0	0	0	0.267601	0	5.08905	3.83131
	ENSMUSG00000077019.1	Gm22191	0.680609	0	0.176364	11.7286	11.6895	0	0	0	0	0	3.82179	5.65993
	ENSMUSG00000077333.1	Gm23015	0.70072	0	0	24.0768	65.309	0	0	0	0	0	1.86595	0
	ENSMUSG00000077661.1	n-R5s51	0	0	0	22.2716	12.2263	0	0	0	0	0	9.09332	0
	ENSMUSG00000079557.11	2023-03-02	5.80785	0	2.68331	0	0	52.267	6.97525	6.05626	0.309722	0	11.9557	3.5203
	ENSMUSG00000079602.2	9230102O04Rik	1.30115	0	0	21.2447	10.4699	0	0	0	0	0	3.66007	0
	ENSMUSG00000080912.1	Gm12269	0	0	0	13.1817	10.5222	0.850137	0	0	0.136524	0.307964	4.01089	10.3346
	ENSMUSG00000081451.1	Gm12734	0.117288	0	0.082477	7.85172	13.3891	0	0.05133	0	0.019361	0	2.59931	5.28811
	ENSMUSG00000081522.1	Gm13170	0.809656	0	0	34.9232	13.222	0	0	0	1.0847	0	16.6856	16.7375
	ENSMUSG00000081732.1	Gm15495	0.3356	0	0	11.5075	10.3949	0	0	0	0.07361	0	5.72476	0.482765
	ENSMUSG00000081998.1	Gm13245	17.9812	0	0.780106	100.978	101.458	0	0	0	0.2185	0	51.5997	22.6309
	ENSMUSG00000082082.1	Gm13230	3.13224	1.15431	0	13.2637	11.4257	0	0	0.118177	0.821283	0.421759	15.5122	21.3826
	ENSMUSG00000082239.1	Gm14234	0.543004	0	0	10.7449	25.9086	0	0	0	0	0	4.66262	8.7947
	ENSMUSG00000082329.1	Gm14287	0.105592	0	3.16509	10.7461	7.96397	9.0014	11.6144	2.58852	0.705923	0	0	0.133289
	ENSMUSG00000082869.1	Vmn1r-ps93	0	0	0	6.89767	16.4314	0	0	0	0	0	2.40927	5.30654
	ENSMUSG00000083269.1	Gm13254	0.648317	0	0	15.7473	10.9252	0	0	0	0	0	1.34501	3.32366
	ENSMUSG00000083282.3	Ctsf	1.32529	0	0	9.3153	26.6484	0	0	0	0.448153	0	14.7727	2.41738
	ENSMUSG00000083473.1	Gm13207	0.274259	0	0	9.82616	11.8395	0	0	0	0	0	3.45907	4.73943
	ENSMUSG00000083563.1	Gm13340	2.00731	0.17344	0.694992	7.58968	11.0971	0.688456	0.919103	0.771349	0.629431	0.08996	6.19512	11.1788
	ENSMUSG00000083704.1	Gm13153	0.345228	0	0	16.8096	21.4903	0	0	0	0	0.08113	8.14547	4.47873
	ENSMUSG00000083820.1	Ndufs6b	0.319507	0	3.59781	12.8812	26.6908	25.4037	6.84578	2.93934	17.5943	0	4.94937	3.01968
	ENSMUSG00000083876.1	Gm11439	0.335288	0	0	16.994	36.1506	0	0	0	0	0	5.16073	1.63662
	ENSMUSG00000084207.1	Gm14070	0	0	0	26.2121	12.3774	0	0	0	0.115376	0	2.3229	2.97658
	ENSMUSG00000084284.1	Tpt1-ps6	2.42078	0.050095	3.22941	7.83035	13.3211	9.15294	5.32207	4.05566	16.86	0	0	2.00583
	ENSMUSG00000084342.1	Gm11224	0	3.48505	0.351088	22.9479	22.9689	0	1.44779	0.797355	0.412613	0.128524	0.279647	0.809813
	ENSMUSG00000084348.1	Gm14608	0.341752	0	0.519458	8.37428	7.7809	2.85673	1.47538	1.05995	1.83439	2.47813	1.61046	2.50502
	ENSMUSG00000085105.2	Gm12758	2.26839	0	0	7.58641	13.9919	0	0	0	1.67951	0.073434	5.33376	5.96662
	ENSMUSG00000085427.7	6430710C18Rik	0.597338	0	13.1792	17.944	22.3134	27.6701	29.0138	19.1232	17.3188	0.815879	7.31186	2.55889
	ENSMUSG00000085794.5	Vax2os	1.52651	0	0	10.8953	9.29512	0	0.14129	0	0.370917	0	13.7402	10.61
	ENSMUSG00000086363.7	A330102I10Rik	1.28338	0	0	7.61347	6.60399	0	0	0	0	0	9.67555	13.9208
	ENSMUSG00000086638.7	4930405A21Rik	3.99996	0	5.38614	13.0851	17.6057	8.28062	5.41589	6.70308	0.161465	0	5.80121	3.7708
	ENSMUSG00000086730.2	Platr12	0.463687	0	0	16.1602	5.90429	0	0	3.82297	0.889927	0	4.2955	1.38315
	ENSMUSG00000086946.7	Gm15527	0.434363	0	0.727367	8.70802	4.90137	0.100272	0.0689	0.0099	0.133874	0.157525	7.91115	8.73046
	ENSMUSG00000087528.1	9830144P21Rik	0.98154	0	0	18.7176	13.2838	0	0	0	0	0	4.05274	5.7421
	ENSMUSG00000089761.3	Vmn2r-ps111	0	0	24.7418	0	0	0	3.95164	0	0	0	0	0
	ENSMUSG00000089917.7	Uckl1	4.30153	0	2.42414	13.4937	12.3641	0	7.86576	1.62099	0.611493	0	8.14006	8.264
	ENSMUSG00000089945.13	Pakap	0	7.78524	0	0	0	6.63978	0	0	16.2052	19.3365	0.435948	2.56006
	ENSMUSG00000089965.1	Gm16236	0	0	0	9.89284	31.5031	0	0	0	0.29633	0	3.17144	1.34836
	ENSMUSG00000090036.1	Gm15900	0.27743	0	1.16545	39.271	12.4414	0.395078	1.27263	0.487585	0.339889	0.161411	4.20156	0
	ENSMUSG00000090069.2	E430024P14Rik	1.47716	0	1.947	6.13567	9.9084	5.94591	6.97657	1.32544	5.42783	0	3.88221	3.66463
	ENSMUSG00000090093.8	Gm14399	1.20459	0	1.69548	13.3394	8.54642	5.83214	1.80384	2.22631	0.172634	0	3.63549	5.06001
	ENSMUSG00000090112.8	Shprh	0.722574	0	2.66728	6.94528	11.2994	8.24281	7.18707	3.10192	0.383078	0.058908	10.0722	8.38848
	ENSMUSG00000090252.1	Gm16028	1.72435	0	0.059135	7.15807	7.26811	0	0	0	0.687831	0	14.1389	12.5515
	ENSMUSG00000091289.1	Gm17051	1.34609	0	0	13.5985	14.3707	0.463107	0	0	0.0335	0.052142	4.85757	7.92268
	ENSMUSG00000091655.3	Gm8741	0.211374	0	9.74174	25.4099	34.3197	0.060849	31.8374	11.6023	16.1135	0.253011	1.86848	3.81904
	ENSMUSG00000091882.8	Gm6337	1.31164	0	0	8.24312	7.13146	1.92007	0	0	0.357289	0.040821	9.07727	8.20497
	ENSMUSG00000092416.2	Zfp141	0.600439	0	2.70109	8.16889	21.5766	2.03894	5.17368	1.69609	7.60073	0.36069	3.72868	1.93074
	ENSMUSG00000092862.1	Mir3094	0.729675	0	0	17.2942	43.1246	0	0	0	0.874	0	1.9418	0
	ENSMUSG00000094710.1	Gm22823	0	0	0	17.2942	26.4556	0	0	0	0	0	1.03563	3.53153
	ENSMUSG00000095403.8	Gm21092	2.00863	0	0.1264	6.95585	8.96557	0	0	0.17419	0.166975	0.126808	16.8451	17.8778
	ENSMUSG00000095547.1	Gm10719	0	15.8959	0.036075	856.672	493.932	98.8097	0.223635	1.77602	26.017	24.1477	991.33	1602.43
	ENSMUSG00000095663.2	Gm2310	0.556942	0	0	10.4425	8.92254	0	0	0	0.252457	0	4.63683	5.89858
	ENSMUSG00000095856.1	Gm22619	0	0	0	37.3555	11.6895	0	0	0	0	0	0.970901	0.81791
	ENSMUSG00000096401.2	Gm21811	3.09532	0	0.130724	18.8077	11.1713	0	0	0.206606	0.577717	0.392472	25.9673	25.3937
	ENSMUSG00000096438.3	Gapdh-ps15	1.09707	0	1.71952	6.7456	10.5371	3.65116	1.75772	1.55437	0.086702	0	7.78781	3.44389
	ENSMUSG00000096546.2	Smlr1	0.644906	0	0	16.7276	7.16793	0	0	0	0.168241	0.152087	6.03625	2.64153
	ENSMUSG00000096955.1	Gm26570	0.365933	0	0	7.13153	7.21395	0	0	0.123429	0.040122	0.148498	9.412	7.49575
	ENSMUSG00000097098.8	9330111N05Rik	1.08056	0	0	8.84992	7.11082	0.101633	0	0	0.390087	0.561578	6.69795	6.91332
	ENSMUSG00000097239.7	Gm27029	0.94722	0	0.930615	10.7465	5.7873	14.5664	1.45127	11.9743	34.3607	0.205094	3.70702	3.21871
	ENSMUSG00000097287.3	D130017N08Rik	0.651314	0	0.116797	10.7645	6.18249	0	0	0	0.027204	0	9.67018	3.80725
	ENSMUSG00000097311.7	Gm26871	0.27852	0	0	15.6664	9.73887	0	0	0	0.013316	0.01869	13.7374	14.9817
	ENSMUSG00000097320.8	Tmem147os	1.13803	0	2.21194	4.46722	11.4021	0	6.14384	1.71574	0.097606	0	4.15079	4.88901
	ENSMUSG00000097323.2	4930426I24Rik	1.03126	0	0	13.2683	8.4604	0.244909	0	0	0.070587	0.191775	6.34396	5.98242
	ENSMUSG00000097430.2	Gm10544	1.13283	0	0.072565	5.7748	6.2148	0.143532	0	0	0.337849	0.199732	8.63412	6.35279
	ENSMUSG00000097462.7	9530026P05Rik	0.894616	0.035451	0	17.5978	6.82627	0	0	0	0.548006	0	11.2097	10.0234
	ENSMUSG00000097537.2	2610020C07Rik	3.72741	0	0.72949	13.831	18.0352	0.276942	2.45756	0	0	0.035651	6.07279	5.2976
	ENSMUSG00000099001.1	Gm27660	0	0	0	24.2701	13.9435	0	0	0	0	0	0.65349	3.73722
	ENSMUSG00000099146.7	0610031O16Rik	0.260416	0	0	11.9989	6.27795	0	0	0	0.189295	0	8.34066	3.51726
	ENSMUSG00000099539.1	Gm8282	1.82936	0	0	6.66705	9.07633	0	0	0	0	0	1.79707	10.1407
	ENSMUSG00000099545.1	Gm13276	9.01	0	0	17.3638	22.8056	0.277572	0	0	0.721418	0.02566	13.3843	11.4846
	ENSMUSG00000099609.1	Gm29008	0.973017	0	0	15.205	10.3049	0	0	0	0.28449	0	8.05638	10.1134
	ENSMUSG00000099881.1	2810013P06Rik	5.91029	0	1.3609	16.888	9.57995	0	3.14596	1.05024	0.331891	0.233175	4.58691	10.3114
	ENSMUSG00000100857.2	1700041M19Rik	4.74217	0	0	18.6509	22.1836	0.239744	0	0	0.267551	0	6.51107	6.66582
	ENSMUSG00000101567.1	Txn-ps1	0.230294	0	0.156007	16.0293	16.4489	0	2.56556	1.47609	0	0	0.3959	0
	ENSMUSG00000101693.1	Gm19461	3.95833	0	0	9.24248	7.8877	6.09628	3.05557	0	1.65818	0.120473	16.0488	6.6127
	ENSMUSG00000101892.1	9130401M01Rik	2.17767	0.238018	3.39708	18.4235	9.56864	68.6973	8.26391	0.730618	6.66216	0.182908	8.02309	0.443833
	ENSMUSG00000101916.1	Gm18501	0.167453	1.50886	0	11.7778	13.3338	0	0	0	0	0	3.44787	4.64484
	ENSMUSG00000102018.8	Iqank1	5.87313	0	0.428079	18.4823	23.8125	0.347157	3.87471	0.752725	0.434504	0.140845	12.8037	8.56838
	ENSMUSG00000102123.1	Gm4319	0	0	2.06504	9.22049	10.2277	1.91377	2.7022	0	0	0	2.24805	0.718706
	ENSMUSG00000102245.1	Gm37713	0.310729	0	0	31.7934	26.1617	0	0	0	0	0	1.99084	0
	ENSMUSG00000102301.1	Ighv8-2	0	0	0	27.0252	29.8648	0	0	0	0	0	3.64561	7.97951
	ENSMUSG00000102534.1	Gm37225	1.01267	0	0	12.0261	8.25893	0	0	0	0	0	5.07856	4.25212
	ENSMUSG00000102633.1	Gm38224	0.549943	0	0.312137	6.40627	7.51736	3.88708	4.41999	1.7657	0.127354	0.168587	2.84705	3.92269
	ENSMUSG00000103116.1	4930539M17Rik	0.909486	0	0	11.1349	18.8439	0	0	0	0.181825	0.146163	4.8591	3.72642
	ENSMUSG00000103199.1	Gm37648	0.256823	0	0.876086	9.08436	11.019	0	1.32834	0.295568	0.078389	0.024266	1.83725	2.53868
	ENSMUSG00000103248.1	Gm38087	0	0	0	26.6853	44.1398	0	0	0	0	0	5.91334	0
	ENSMUSG00000103929.1	Gm37892	0	0	1.31029	14.801	12.9033	0	0	0	0	0	6.11423	3.54939
	ENSMUSG00000103978.1	4930474B08Rik	0.496829	0	0	9.21119	12.6977	0	0	0.089178	0.123216	0	4.3012	2.88076
	ENSMUSG00000104341.1	Gm37688	0.554748	0	0	15.1743	20.774	0	0	0	0.128751	0	5.48716	12.2359
	ENSMUSG00000104891.1	2510017J16Rik	0.099186	0	0.093791	10.2642	16.6486	0	0.013913	0	0	0.052449	2.18472	4.3311
	ENSMUSG00000105115.1	Rnu3b2	0	0	1.61424	12.7593	32.8823	87.1467	0.229528	4.25921	3.90737	0.559186	0.730729	0
	ENSMUSG00000105430.1	Gm43301	0	0	0.33021	12.4616	13.5193	0.184118	0	0	0.273618	0	5.73056	7.71568
	ENSMUSG00000106133.1	Gm3724	1.6142	0	1.47054	33.3694	11.0802	4.54396	1.0796	0.023208	0.420722	0.199826	2.19218	0.659952
	ENSMUSG00000106455.1	Gm5711	0	0	0	15.3471	17.2509	0	0	0	0.164005	0	4.3679	10.2408
	ENSMUSG00000106532.1	Gm5714	0.370629	0	0	13.1204	17.5761	0	0	0	0.982864	0	0	3.66239
	ENSMUSG00000106734.3	Gm20559	1.22004	0	0	8.65	13.3432	0.270911	0	0	0.091839	0.182975	8.17958	6.42697
	ENSMUSG00000107068.1	Gm42742	0	0	6.69004	12.9483	19.4415	4.57475	8.7317	4.1569	7.59049	0.422129	0	2.40325
	ENSMUSG00000107401.1	Gm6312	0.43954	0	0	17.8635	13.0712	0	0	0	0.27523	0	5.48226	2.64635
	ENSMUSG00000107403.1	Gm8820	0.305071	0	0	7.49315	18.9094	0	0	0	0.120921	0	2.67636	0
	ENSMUSG00000107451.1	Gm44421	1.47644	0	0	16.6328	7.60719	0	0	0	0.073012	0	8.82478	5.15209
	ENSMUSG00000107522.1	Gm44988	0.305824	0	0.243558	10.2142	6.36217	0	4.88019	0	0.222076	0.353435	5.69328	7.44248
	ENSMUSG00000107600.1	Gm6308	0	0	0	7.77964	12.1124	0	0	0	0	0	8.96765	1.88563
	ENSMUSG00000108085.1	A930014E10Rik	0.502318	0	0	15.1784	17.2501	0	0	0	0	0	7.78144	0
	ENSMUSG00000108197.1	Gm44214	2.47086	0	0	11.0957	11.5049	0	0	0	0	0	9.57443	12.3048
	ENSMUSG00000108958.1	Gm21032	2.49782	0.077957	0	11.1462	7.66913	0.064076	0	0	1.09638	0.124709	7.65472	5.64072
	ENSMUSG00000109224.1	Tmem147os	0.412137	0	14.804	0	29.6149	0	29.475	17.9872	0	0	4.15157	2.02724
	ENSMUSG00000110011.1	Gm29817	2.03415	0	0	14.9615	17.1632	0	0	0	0.411593	0	0.711241	0
	ENSMUSG00000110018.2	5430437J10Rik	0.706007	0	2.27867	9.69523	22.0913	0.927001	10.2917	0	0.128462	0	7.09738	11.197
	ENSMUSG00000110023.1	Gm45505	0.489896	0	0	9.03021	13.0212	0	0	0	0	0	3.81684	3.9974
	ENSMUSG00000110154.1	Gm9731	0.376087	0	0	12.5343	19.7831	0	0	0	0	0.057641	4.04997	4.12393
	ENSMUSG00000110685.1	Gm5373	1.29854	0	1.23739	13.9492	10.3443	0.450649	2.79415	0.604176	2.05798	0.827851	16.3076	15.6576
	ENSMUSG00000110711.1	Gm45760	0.39699	0	0.647287	10.2112	13.4152	0.493879	1.4581	0.578319	0.578177	0	1.66816	1.55706
	ENSMUSG00000111047.1	Gm4780	0.242311	0	0.240217	9.06197	12.4053	6.20422	0.05419	0	0	0.274449	3.76755	3.59011
	ENSMUSG00000111497.1	Gm38431	1.35579	0.27869	0	5.25612	8.64361	2.09016	7.00252	7.77102	9.0382	0.166652	5.14669	1.12364
	ENSMUSG00000111757.1	Gm46124	0.179844	0	0	6.20782	15.9592	0	0	0	0.030488	0.172882	6.465	4.27945
	ENSMUSG00000112068.1	Gm9182	0.661216	0	0.909881	14.0384	12.4672	0.184794	1.45057	1.55498	0	0	3.77421	4.17326
	ENSMUSG00000112263.1	Gm47874	1.47091	0	0	10.2562	12.7362	0	0	0	0	0	4.6198	3.01674
	ENSMUSG00000113133.1	Gm21039	0.726334	0	0	7.21471	8.18281	0	0	0	0.249016	0	7.68614	6.56486
	ENSMUSG00000113360.1	Gm48355	0	0	0	10.1235	17.4616	0	0	0	0	0	1.98191	0
	ENSMUSG00000113513.1	Gm19118	0.148249	0	0	15.436	8.40679	1.53907	0	0	0.053563	0	3.63331	0.734472
	ENSMUSG00000113835.1	Gm19554	0.552373	0	0.201907	8.84371	9.42316	7.27974	1.42102	0.791925	0.146509	0.842396	5.35025	3.43932
	ENSMUSG00000113852.1	Gm48062	0.112518	0	0.02407	14.2819	8.16988	0	0	0	0.345845	0	3.21164	2.6479
	ENSMUSG00000114166.1	Gm18246	0.159859	0	0	11.3743	13.5903	0	0	0	0.018608	0	3.93162	7.3113
	ENSMUSG00000114384.1	4930455J16Rik	1.26147	0	0.031641	7.84502	6.0328	0.186232	0	0	0.222191	0	6.70686	8.86668
	ENSMUSG00000114544.1	Gm49146	2.06783	0.254306	0.7689	11.0105	8.19681	0.195274	0.295066	0	2.05346	0.869714	14.1665	10.4382
	ENSMUSG00000115342.1	Gm49095	0.224966	0	0	11.5849	18.233	0	0	0	0	0	3.07169	5.64965
	ENSMUSG00000115374.1	Vmn2r-ps111	0	0	5.58796	0	0	0	0.74866	14.2203	0	0	3.8836	7.28028
	ENSMUSG00000115710.1	Gm49208	1.66176	0	0	22.1579	10.947	0	0	0	0	0	1.44779	13.8694
	ENSMUSG00000115734.1	Gm7708	1.34704	0	0	11.5637	8.67521	0	0	0	0	0	6.07354	3.3956
	ENSMUSG00000117259.1	Gm19012	0.93811	0	0	8.97893	8.63252	0	0	0	0	0	6.21278	5.27245
	ENSMUSG00000117310.2	Ptp4a1	1.40926	0	0	0	0	0.244572	0	0	0.567516	50.4305	0.92711	3.73209
	ENSMUSG00000118100.1	Gm50340	0	0	7.07427	26.7065	27.3112	0	24.7363	6.43824	14.376	0	3.61669	1.29854
	ENSMUSG00000118125.1	Gm50387	0	0	2.92088	13.4105	8.51747	5.15781	3.73584	6.24595	0.192217	0	2.67197	0
	ENSMUSG00000118240.1	Gm1859	0.447749	0	0.367574	18.7232	8.62908	0	0.768681	0.360619	0	0	3.04804	6.83409
	ENSMUSG00000118258.1	Gm19076	0.744435	0	0	12.1825	16.0529	0	0	0	0.1748	0	4.86838	1.11563
	ENSMUSG00000118341.1	Gm50252	0.467539	0.19729	0	6.61217	7.46138	0	2.7542	9.241	15.7089	0	4.63907	1.0013
	ENSMUSG00000118353.1	Nsa2-ps1	0.790675	0.04188	3.78938	11.6559	15.4426	5.42602	4.70453	4.95111	6.72896	2.83042	3.27617	2.1316
	ENSMUSG00000118382.1	Gm8373	2.64188	0	0.139518	13.2781	12.8859	0.510195	0.189407	0.590121	0.249302	0.126172	9.11263	6.4485
	Aging Score		2.45799	0.341976	3.5063	16.5564	16.7845	8.10556	8.34208	5.32872	5.82714	3.02143	11.0563	10.2859
