# Supplementary material for: Transplantation of the LRP1high subpopulation of human umbilical cord-derived mesenchymal stem cells improves ovarian function in mice with premature ovarian failure and aged mice
Source: Stem Cell Res Ther. 2024 Mar 5;15:64. doi: 10.1186/s13287-024-03660-0 (PMC10913679; doi:10.1186/s13287-024-03660-0)
Supplement: Supplementary file 7 — Additional file 7. Table S6. Primer's sequence of genes used in this study (Related to Fig. 2, 3, 5, Additional file 1: Fig. S3, S9). [file 13287_2024_3660_MOESM7_ESM.xlsx]

## Sheet: Table S6
	Table S6. Primer's sequence of genes used in this study.
	Species	Gene	Forward/Reverse	Sequence (5’ to 3’)
	Homo sapiens	LRP1	Forward Primer	CAACGGCATCTCAGTGGACTAC
			Reverse Primer	TGTTGCTGGACAGAACCACCTC
		CXCL1	Forward Primer	AGCTTGCCTCAATCCTGCATCC
			Reverse Primer	TCCTTCAGGAACAGCCACCAGT
		CXCL8	Forward Primer	GAGAGTGATTGAGAGTGGACCAC
			Reverse Primer	CACAACCCTCTGCACCCAGTTT
		IL1β	Forward Primer	CCACAGACCTTCCAGGAGAATG
			Reverse Primer	GTGCAGTTCAGTGATCGTACAGG
		CCL2	Forward Primer	AGAATCACCAGCAGCAAGTGTCC
			Reverse Primer	TCCTGAACCCACTTCTGCTTGG
		FGF7	Forward Primer	CTGTCGAACACAGTGGTACCTG
			Reverse Primer	CCAACTGCCACTGTCCTGATTTC
		TGFBI	Forward Primer	GGACATGCTCACTATCAACGGG
			Reverse Primer	CTGTGGACACATCAGACTCTGC
		GPRC5A	Forward Primer	GCTATGGTGTGGAGAACAGAGC
			Reverse Primer	GCAGCTGAAAATGTGTGGAATAGG
		MFGE8	Forward Primer	CTGGACAAGCAGGGCAACTTCA
			Reverse Primer	TGATGCCTGTCACCTCCTTCGA
		PAPPA	Forward Primer	GGAACTGAAGAGAGTGAGCCATC
			Reverse Primer	CGTCGCATTGTTCACCTTGGTC
		ITGA2	Forward Primer	CGTGCTGTGTACCTGCCCAATT
			Reverse Primer	ACTTGTCCACGCACCAGCAGAT
		IGFBP5	Forward Primer	CGTGCTGTGTACCTGCCCAATT
			Reverse Primer	ACTTGTCCACGCACCAGCAGAT
		COL3A1	Forward Primer	TGGTCTGCAAGGAATGCCTGGA
			Reverse Primer	TCTTTCCCTGGGACACCATCAG
		LUM	Forward Primer	AACATACCAACTGTCAATGAAAACC
			Reverse Primer	TGCCATCCAAACGCAAATGCTTG
		RPS4Y1	Forward Primer	GCCGTTTTGCTGTTCACCGCAT
			Reverse Primer	ATCTGGGTAGCGGATGGTTCGA
		EIF1AY	Forward Primer	TGGAAGCATTGTGTTTTGATGGTG
			Reverse Primer	CCTGATAGTCCCGTAGACCAAC
		KRT19	Forward Primer	AGCTAGAGGTGAAGATCCGCGA
			Reverse Primer	GCAGGACAATCCTGGAGTTCTC
		XIST	Forward Primer	GTAGGTGTGCTGATAACCAAGGC
			Reverse Primer	GGGAAAGGAAGATTGAGGGTGG
		PLAU	Forward Primer	GGCTTAACTCCAACACGCAAGG
			Reverse Primer	CCTCCTTGGAACGGATCTTCAG
		CD200	Forward Primer	CCTGGAGGATGAAGGGTGTTAC
			Reverse Primer	AGTGAAGGGATACTATGGGCTGT
		MFF	Forward Primer	CAAGGTTCCAGGCACCGATTTC
			Reverse Primer	GCGACAAAATGCCACGAGCAGA
		MFN1	Forward Primer	GGTGAATGAGCGGCTTTCCAAG
			Reverse Primer	TCCTCCACCAAGAAATGCAGGC
		MFN2	Forward Primer	ATTGCAGAGGCGGTTCGACTCA
			Reverse Primer	TTCAGTCGGTCTTGCCGCTCTT
		SLC25A17	Forward Primer	GGTGGTAAACACCAGACTGAAGC
			Reverse Primer	AGCCGAGATTCCTTCATCGCGA
		TOM20	Forward Primer	CGACCGCAAAAGACGAAGTGAC
			Reverse Primer	GCTTCAGCATCTTTAAGGTCAGG
		TIM17A	Forward Primer	GGAACTCCATCACAAGTGGTGC
			Reverse Primer	AGAATGCCACCCATTGCGGCTG
		TIM17B	Forward Primer	GGAACTCTATCACCAGTGGAGC
			Reverse Primer	AGGATGCCAACGCCCTCAATGA
		GAPDH	Forward Primer	GTCTCCTCTGACTTCAACAGCG
			Reverse Primer	ACCACCCTGTTGCTGTAGCCAA
	Mus musculus	Dab2	Forward Primer	CCCCTGAACGGTGATACTGAT
			Reverse Primer	AAGTCCTGCTTTACGCCATTC
		Usp21	Forward Primer	CTTCGAGCAGATCATGGGGTT
			Reverse Primer	GAACGGGCTAAGTTGGTCCG
		Usp21	Forward Primer	CTGAAGCCGTTGAAAAAGATGAG
			Reverse Primer	TCAGCCTCTGCGTTAGAGTTG
		Bfar	Forward Primer	TCCTGATGCCATTAGAATGCG
			Reverse Primer	TCTGAGGATTTACTCGCCCTG
		Smchd1	Forward Primer	GCTCTGCTGAAATCACGACTC
			Reverse Primer	ACAGCCGAGGCTCAAAGATAAT
		Utrn	Forward Primer	ATTTTGCCAAACATCCTCGGC
			Reverse Primer	GACTGGGAGGGGTCATAGTG
		Trim9	Forward Primer	GGCCCACTCCGACATCATC
			Reverse Primer	CACCACCCGGTCATCGTAG
		Trim2	Forward Primer	TGCGCCAGATTGACAAGCA
			Reverse Primer	CAGGCACCTCTCGCAGAAA
		Bst1	Forward Primer	TGCTCGTTATGAGCTATGGGG
			Reverse Primer	TCAAGTCCAGAGGCATTTTCC
		Pold1	Forward Primer	ACTACCCCGCCTTATGGCA
			Reverse Primer	CAGCTCCAACCAGTTGCATC
		Nmnat3	Forward Primer	ATCACGAATATGCACCTGCG
			Reverse Primer	ATTGACGGGTGAGATGATGCC
		Lama5	Forward Primer	GTGGCCTATGTGCTCATCAAG
			Reverse Primer	CAAACCGCTCCAAACAATCCC
		Rnf41	Forward Primer	TCCGGTAGACCGTAGCGTT
			Reverse Primer	CACAGGCAATCTGTAGCTTTGA
		Trim7	Forward Primer	ACAGAAACAGAATGAGAACCTGG
			Reverse Primer	GCTCAGTGTGCTTTTGAACTCC
		Tiprl	Forward Primer	TGGAAAAGTTAGCTGACGAGC
			Reverse Primer	CGTCCGTAGCATTGAACTCTATT
		Rptor	Forward Primer	TTTGTCTACGACTGTTCCAATGC
			Reverse Primer	GCTACCTCTAGTTCCTGCTCC
		Smarcad1	Forward Primer	GGACTCTGAGTACGATTCAGGT
			Reverse Primer	TTTATAGCCGTCCTCCATCACT
		Itga7	Forward Primer	CTGCTGTGGAAGCTGGGATTC
			Reverse Primer	CTCCTCCTTGAACTGCTGTCG
		Actb	Forward Primer	GGCTGTATTCCCCTCCATCG
			Reverse Primer	CCAGTTGGTAACAATGCCATGT
